# Supplementary material for: Conserved Subgroups of the Plant-Specific RWP-RK Transcription Factor Family Are Present in Oomycete Pathogens
Source: Front Microbiol. 2020 Jul 28;11:1724. doi: 10.3389/fmicb.2020.01724 (PMC7399023; doi:10.3389/fmicb.2020.01724)
Supplement: TABLE S1 — Predicted RWP-RK domain-containing proteins in oomycetes. [file Table_1.XLSX]

## Sheet: S1. RWP-RKs in oomycetes
Supplementary Table S1. Predicted RWP-RK domain-containing proteins in oomycetes
	G#	Species	Protein ID	Protein sequence		Length	RWP-RK (e-value)		Myb (e-value)
1	G1	Phytophthora capsici	Phyca11_111713	MTSEMEQQREPELAISESSSRVEVSLSKPKGATISDESKPAALEDANRSGLTWPDPNLQPLRTKPTTPGGSSLKVETSPTVVHSSSMGATAPDEAGMPKPTDGLPVPNMSFDSVSPVSPTVTKDLQFDSRFISDAWSYEAPQNMYALLTQPTNQMEPLVGGTGLVTPYMQLQVQQQHHLQMQQLQLEQQLEHGLPLQMSPINGSGLSSLYMSGTPMALSPHQMMMQQPSSGSSVSSGFPSTPTAVNLSDIMISGDPSMFLAPSNSPTSLVKHHAMPAMPHTGGMVNVKDLTLNELRPHFNKPMAVVAKELGVCITLMKKICRRNGLVRWPHRRIRSLVNRITSLQVLASNAAGAERKRFQGQIAGLREELSAVIQNPNEKSRKAHTDTKNSIKAEQMSL…	:	563	289-337 (7.37551E-22)	:		:
2	G1	Phytophthora sojae	Ps_144310	MAAQMQQQRAPELEVPEPESSPRVESASKAPEESKPAPVDVSRPWPDPSMQPLRTKPTTPGGSSLKVETAPTVVQTSSLGAGLEDAGLPKPSDGLPMPNMSCDSVSPVSPTVMKDLQFDSRFISDAWSYEAPQNMYALLTQPTSQLDPLGGGATGLVTPYMQLQAQHQQHLHLQQQQQQLEQQLEHGLPLQMSPIHGAGLSSLYMSGAPMAISPHQMMMQQSPNGAGGYPTTPTAVSLSDLMISGDPSLYLAPSGSPTSLVKQHMMPPMPHTGGVVNVKELTLNELRPHFNKPMAVVAKELGVCITLMKKICRRNGLVRWPHRRIRSLVNRITSLQVLVGNAAGAERKRFQAQIAGLREELSAVIQNPNEKSRKAQTDTKIPIKMEPLMLNGVRDEFPI…	:	572	281-328 (5.39847E-22)	:		:
3	G1	Phytophthora ramorum	Pr_81497	MAAEMEQHRAPELAVPEPESSPRVEPTKAADEHKPVAPTKTGLTWPDPGLQPLKTKPTTPGGSSLKVETSPAVVQTSSLEDAKPSDGLPVPNMSCDSVSPVSPTVMKDLQFDSRFISDAWSYEAPQNMYALLTQTTNQLDPATYMQMQAQQHLQLQQQQLEQQLEHGLPLQMSPIHGSGLPSLYMSGAMSPHQMMMQHSPNASGMNAGYPTTPTAVNLGDLMISGDPSLFLAPSGSPTNLVKQHMMPPMPHSGGVINVKDLTLNELRPHFNKPMAVVAKELGVCITLMKKICRRNGLLRWPHRRIRSLVNRITSLQVLMGNAAGAERKRFQMQIAGLREELSAVIQNPNEKSRKAQIDTKIPIQEEVMATSDLKDEFPIAQITDEMVGPAEILVDGDND…	:	525	260-308 (1.80687E-22)	:		:
4	G1	Phytophthora litchii	Pl_108683	MAAEMEQQRAPELAMPEPESSPRVELSTKGAASVEESKPVAPVDVSRSGLTWPDPSLQPLRTKPTTPGGSTLKVETAPTVVQASNIDESGLPKPSDGLPVPNMSCDSVSPVSPTVMKDLQFDSRFISDAWSYEAPQNMYALLTQPTNQMDPLAGGTGLVTPYMQLQTQQQQHLQLQQQQLEQQLEHGLPLQMSPIHGSGLSSLYMSGGPMAMSPHQMIMQQPSNGSGAFPTTPTAVNLSDIMISGDPSMFMAPSGSPTNLVKQHMMPPMPHAGGVINVKDLTLNELRPHFNKPMAVVAKELGVCITLMKKICRRNGLVRWPHRRIRSLVNRITSLQVLASNAVGAERKRFQGQIAALREELSAVIQNPNEKSRKAQVDTKIPIKVEQMLAREIKHEFPI…	:	553	280-328 (2.87067E-22)	:		:
5	G1	Phytophthora infestans	PITG_13423T0	MAAEMEQHRAPELAVAEPESSPRMALSVAPSMMKAAACAMDETKPVLPTDVSKSGLTWPDSSLQPLRTKPTTPGGSRLKVETSPPVVQASGTSLDESGLPKPSDGLPAPNMSCDSVSPVSPTVMKDLQFDSRFISDAWSYEAPQNMYALLTQPTSQMDPLASGTGLVTPYMQLQAQQHHLQMQQQQLEQQLEHGLPLQMSPIHGSGLSSLYMSGGPMAISPHQMSMQSPNASGMNSAYPPTPTAVTLSDILISGDPSLFLAPSGSPTNMAKQQMMPPMPHAGGVINVKDLTLNELRPHFNKPMAVVAKELGVCITLMKKICRRNGLVRWPHRRIRSLVNRITSLQVLATNAAGAERKRFQGQIAGLREELSAVIQNPNEKSRKAQTDAKIPSKVEMITV…	:	564	289-337 (2.28706E-22)	:		:
6	G1	Phytophthora parasitica	PPTG_18030T0	MAAEMEQQRAPELAVTGPESSPRMAPSVLSSMMKVASTMDENKPVAPAEVSKSGLTWPDSSLQPLRTKPTTPGGSSLKVETSPTVVHTSNTVATIDESGLPKPSDGLPVPNMSCDSVSPVSPTVMKDLQFDSRFISDAWSYEAPQNMYALLTQPANQMDPLAGGTGLVTPYMQLQAQQQHLQMQQQQLEQQLEHGLPLQMSPIHGSSLSSLYMSGAPMGINPHQMMMQQPPNASGMNPGYPPTPTAVTLSDIMVSSDPSMFLAPSSSPTNMIKQPMMPPMPHTGGVINVKDLTLNELRPHFNKPMAVVAKELGVCITLMKKICRRNGLVRWPHRRIRSLVNRITSLQVLASNAAGAERKRFQGQIAGLREELSAVIQNPNEKSRKAQTDAKVPSKVEKM…	:	562	291-339 (2.58473E-22)	:		:
7	G1	Hyaloperonospora arabidopsidis	Ha_804848	MAAEMEQHRAPELVLAYMLDESKPIGAPVDVLVNPRSELMWPASCPLQPKLVTSGDSNCKEGTTASSSFLSSFVPTPTSGYVGEEVLEESALPNPGHDLSSLSCDSVLPVSPRDLHLDSRYMANTWSYEAPQNMYALWTHPPTLQMDIMPGGTALVMPCMHLQGQQHVQIQHPHHQQLLDQQLEPGLPLQMSPIHGSGLSSMLSVSGTPALLTPYPVMMQQPAHGSVPNPGFSTTPTAVNLSDIMVSGDMSMFLAPNGSPTKQYVRPKLHTGGASNVKDLTLNELRPHFNKPMAAVAKELGVCITLMKKICRRNGLVRWPHRRIRSLVNRISSLQILSSTAATIERKRFLGQIAGLREELSTVIQNPNEKSHKARSEVLQQPVKTEKVLPKEIENELLT…	:	542	279-327 (4.64083E-22)	:		:
8	G1	Plasmopara halstedii	Phal07951	MAVEMEQQRTPELTVSESESRVGTDSSASLSLLSSMDENKPFAPIDISKSVLMWPESNVQRIKPTTPGGSSLKVETSLAVVRNMGVTLDESVFSKPSDGLPVPSISCDSVSPVSPTVMKDLNFDSRLISDAWSYEGPQNMYALLTQPTHQIDPLINGTGLSAPYMQMHQQPLQLQLDQLPLQMSPLHGSSFSSLYMSGGSLTLSPHQMMMHQPLNVSSGNYATTPSNGNLNDSLISGDPTLFLAPSGSPIKQQILPMPHGNGVVDVKSLTLNELRPHFNKPMAVVAKELGVCITLMKKICRRNGLIRWPHRRIRSLVNRITSLQVLASNAAGAECKRFHGQIATLREELSSVIQNPNEKSRKSQSDSKMSMDTGQFNAGDVLDIFPNPNEMVETKIDVQ…	:	527	268-316 (4.80814E-22)	:		:
9	G1	Pythium ultimum	PYU1_T014285	MSGGHESAPDAMQPVAKQEPTPAADAVPAVAPNAMTQTVPVTTTTATPSEPASSLVTAPMGGAWQPNTLQPLKIRPLPVPAPSITIPPPVDVKGLGAADVSMTPRPPDLNAAMTLAGGTNPAFMVPALGQFPVQAGTAAEGEGGKMLSPLKVNVALRPKPTEMSDTSPVPPAVVKDLHFDPRYQIPETWPFETSNNVYAMLIHPSQQLDLSYQQMLAAKGIVSPLMHLQQQQEQPFLLRHPGLPLQASPIGTRMQPFYPQQTIGTPNPHQIAVPYLNSGLPSPFSPTASLSAINLSDIMMVGDPGLFLPPNSPTNILKHLLPPIVPQHLGLNVKDITLNELRPHFNKPMAVVAKELGVCITLMKKICRRNGLVRWPHRRIRSLVNRITSLQVIAGNASD…	:	627	335-383 (1.97441E-22)	:		:
10	G1	Saprolegnia parasitica	SPRG_20820T0	MRSVSGQLATNERMTNEKTSSHMHDDDASMVRPLRPPLMPDSNFVLRPLRTSNRVDMPPWRPHEQRAEPLPRFQTILPSENDRQRANPAPPSLVQEAQAQHRLWKEREQELMRRQRHALGMKEKELGRSRRCAAPHRLQELFMRRQHELLLQQEQQKRMQRNVYQLSYHRMLAEEDLQRLQHQERLQQQAKAQQLESSKVQTFERAVLQAPPLEAAPARRVSASTVDEANGASLLSFLLPPALPPPRNGWNVKDVTLNELRPHFNKPMAAVAQEMGVCITLMKKICRKNGLSRWPHRRIRSLVNRITSLQAVGDTVVEKVEKARFVAHIASLRRELSDVIHNPNGKSRKAQEYERRKDSSAGDSMSDDTTLSDDGSKHAEMDLSCFEVLRDEKARGSIS…	:	405	254-302 (1.86591E-19)	:		:
11	G2	Phytophthora ramorum	Pr_75840	MIPTSLSVDDMLMGEILMSLKRDDPVKLERQQQPPSYRDKMAGLSVEVSLPSPPSGATSPADVFNFDAFNSVSPMAYKLQLHPSAAVAVTPRGSNKRYGPVVQLEDLRACFNMPIAAVARKFGICATLLKKICRRHGIQRWPHRQIRSLQKSIDMLRESLGVAKGTNKEYIAKKIAAFEYTLECIMQDPNTAAKGISAGRLASPATEEMVKRGNRAKSRKKVATATRSALSDDEEGPSGTGAPPMATEPVQQDWTADSGAPGPSAQRLNTRRASLPMSLQSILC	:	284	102-149 (5.12338E-24)	:		:
12	G2	Phytophthora parasitica	PPTG_01688T0	MESHSLSDDDMLMGEILMSLKRDRPAGMDTVKLEPQQQPSYRSKMTGLSVEVSLPSAPSGAESPADVFNFDAFSSVSPMAYKLPLHPVAPTVVAPPTRAVTATPRGSSKRYGPVVQLEDLRECFNMPIAAVARKFGICATLLKKICRRHGIQRWPHRQIRSLQKSIDMLRESLSVAKGTNKEYIAKKIAAFEYTLECIMQDPNTAAKGISAGRLASPATEEMVKRGNRARSRKKAAVSTTVQTAMSDDEDAASGTATSLVVAPSQQDWTAESGAPGPSAERLNTRRASVPMSLQSILC	:	298	115-162 (4.55426E-24)	:		:
13	G2	Phytophthora sojae	Ps_141453	MAATPLSVDDMLMGEILMSLKRDSPRLNDSANSIKLEPQYRSKMRGLSVEVSLPAGPSGASSPADVFNFDAFSAVSPMAFKLPLHPAAASAAASPSPRSVTPRGGNKRYGPVVQLEDLRECFNMPIAAVARKFGICATLLKKICRRHGIQRWPHRQIRSLQKSIDMLRESLSVAKGSNKEYIAKKIAAFEYTLECIMQDPNTAAKGISAGRLASPATEEMVKRGNRAKGRKKTPAAMAKTALSDDEEAASGAATAAAVSPIAAPQDWTTDGGERGPDAQRLNTRRASVPMSLQSILC	:	297	113-160 (1.7732E-23)	:		:
14	G2	Phytophthora capsici	Phyca11_503907	MASPSLSVDDVLMGEILMSLKRDTPTRMNATPIKLEPQQESTGSYRGKITGLSVEVSLPSVPSSGADSPADVFNFDAFSSVSPMAYKLPLHPAAPTAVVARSPSRAITVTPRGSSKRYGPVVQLEDLRECFNMPIAAVARKFGICATLLKKICRRHGIQRWPHRQIRSLQKSIDMLRESLSVAKGTNKEYIAKKIAAFEYTLECIMQDPNTAAKGISAGRLASPATEEMVKRGNRAKNRKKAAASRAAMSDDEEVANRAAAPIVEMPVQQDWTTESGAPGPSAQRLNARRASVPMSLQSILC	:	302	122-169 (4.54597E-24)	:		:
15	G2	Phytophthora infestans	PITG_09531T0	MAPSSLSDDDMLMGEILMSLKRDSPAPTKTQLVKLEPLQPSYRSKMTGLSVEVSLPSTSPSGADSPADIFSFDAFSHVSPMAYKLPLYPAPPSAVAPAPSPSQSIAVTPRGGSKRYGPVVQLEDLRECFNMPIAAVARKFGICATLLKKICRRYGIQRWPHRQIRSLQKSIDMLRESLSVAKGTNKEYIAKKIAAFEYTLECIMQDPNTAAKGISAGRLASPATEEMVKRGNRARNRRKAAASSTVQAALSDEEASSGTAASPEVSPPVQQDWIAEPGQSTQRLSTRRASVPMSLQSILC	:	300	120-167 (8.96367E-24)	:		:
16	G2	Phytophthora infestans	PITG_09534T0	MAPSSLSDDDMLMGEILMSLKRDSPAPTKTQLVKLEPLQPSYRSKMTGLSVEVSLPSTSPSGADSPADIFSFDAFSHVSPMAYKLPLYPAPPSAVAPAPSPSQSIAVTPRGGSKRYGPVVQLEDLRECFNMPIAAVARKFGICATLLKKICRRYGIQRWPHRQIRSLQKSIDMLRESLSVAKGTNKEYIAKKIAAFEYTLECIMQDPNTAAKGISAGRLASPATEEMVKRGNRARNRRKAAASSTVQAALSDEEASSGTAASPEVSPPVQQDWIAEPLSVSVLAGPVCQCLFSPFCAEKQRCTLKWED	:	308	120-167 (9.17863E-24)	:		:
17	G2	Phytophthora litchii	Pl_102506	MATASSLSVDDMLMGEILMSLKRDSPSVKLEPQSVPSGSYRSKMSGLSVEVSLPLTSRQGSDSPADVFSFDVFNSVSSMAYKLPLHPNPSVASPSRTLTPRGSSKRYGPVVQLKDLRECFNMPIAAVARKFGICATLLKKICRRHGIQRWPHRQIRSLQKSIDMLRESLSVAKGTNKEYIAKKIAAFEYTLECIMQDPNTAAKGISAGRLASPATEEMVKRGNRAKNRKKAAARAALSDDEEGVSGTAASPVVAAPMQDWTADSGAPGPSAQRLNTRRASVPMSLQSILC	:	290	111-158 (1.02513E-23)	:		:
18	G2	Plasmopara halstedii	Phal05917	MATMASPFLSVDDLLMGEILMSLKRDSPAPHFKLESESQLPSYRSKLNGLSVEVAPPPSTFPSDADSPVDVFSLDAFRSVSPMAYKLPLHPATPLNVTASPTLPSMSVTPRGSNKRYGPVVQLEDLRECFNMPIAAVARKFGICATLLKKICRRHGIQRWPHRQIRSLQKSIDMLRESLRVAKGTNKEYILKKIATFECTLDCIMQDPNTAAKGITTGRLASPATEEFAKRGSRVKNSTKAVAMPTLQTSLSDNEESAKNAPLTQDWTPSIVPGPSAQRLNSRRASVPMSLQSILC	:	296	121-168 (1.05161E-23)	:		:
19	G2	Pythium ultimum	PYU1_T013139	MALYAQQLSTDDVLMGEILISLKRHAVVQQREVTPSTSYRSKVDLTVQMPTRQETENAASFASLSTVSPVASSAYTLVVPSHSPSERTKRYGPVVQLDDLRKCFNMPIAAVARKFGICATLLKKICRRHGIQRWPHRQIRSLQKSIDMLRESLAVAKGSNKEYIAKKIAAFEYTLECIMQDPNTAAKGISAGRLASPATEELVKRGNRAKSRTQKLQLSSASALAAALSEDDDMDDMEDEDDALRRATVASPLAAAYVQHAEERNVGMSLKSILC	:	275	95-142 (2.704E-23)	:		:
20	G3	Phytophthora sojae	Ps_128716	MTGTDRSYKEVQAGFSLLHMMQPPTPRPAPEAAGEPRADSENTDALHESLMEVVAKQASDELSLPRIAAAKKVQQRSAHMIALSHELTLEELRPHFDKPIVEVAREFGICTTFLKKMCRRCGIERWPHRQIRSLTRTIQMLEQVEAVATDPEEKARYTLQIEELKEKQRAVMEDPDAHANLKRRKRYGTPKSSTTSDGAVATAASKVSELPSTTQPSDLGSIQPSTENLSALAIAAESLMASAGPPKEPCDVPVSSPLGAQIPPAALTAPAPLATPMQASASTSPSARLSPSNRKLKLAKVRDDAESRLRSTSIGSLQDQPAKQPSANGA	:	330	87-134 (1.40626E-23)	:		:
21	G3	Phytophthora ramorum	Pr_72995	MATPDMSDKEIEASISLLHMMQPSESDAAAASENRDALHESLMKVVAKQASDELSLPRIAAVKKVQKRGTRLTALSRELTLEELRPHFGRPIAEVAREFGICTTFLKKICRRCGIKRWPHRQIRSLNRTILMLEQVESVAANPQERAKYATQIEELKDKQRAVMEDPDANGKLTRMKKYTAPKAVTVETTDSMSIPMDSEGSLRSATNNLTAINCNTANLSALVVAVDSVSGAPENATLKNSAPGPSLLGVQIPSSALALPSPSLTTPLHAAASSQTPLALRISPSNRALALIKSNPDTERRLRSSSIASLQATEGA	:	317	79-126 (3.41046E-24)	:		:
22	G3	Phytophthora ramorum	Pr_80034	MSDKEIEASISLLHMMQSSESDAAAASENRDALHESLMNVVAKQASDELPLPRIAAVKKVQKRGTRLTALSRELTLEELRPHFGRPIAEVAREFGICTTFLKKICRRCGIKRWPHRQIRSLSRTILMLEQVKSAAANPQERAKYATQIEELKDQQRAVMEDPDANGKLTRLKTYTAPKAVTVETTDSMSIPMDSDGSLRSATNNLTATDCNTANLSALVVAVDSVSGAPENATLKKSAPGPSLLGVQIPSSALALPSPSLTTPLHAAASSQTPLALRISPSNRTLALIKSNPDTERRLRSSSIASLQATEGA	:	312	74-121 (5.69672E-24)	:		:
23	G3	Phytophthora litchii	Pl_107101	MTTPSMSNKEMEASISLLHMMQPSESTTDAVVAKGHDVDSEKGDVLLKSLMEVVAKQASNELSLPRIAAHKKVHQRGARLTALSRELTLEELRPHFGRPIVEVAREFGICTTFLKKICRRCGIKRWPHRQIRSLNRTIEMLEQVESVATNLEEKEKYAMQIEELKEKQRAVMEDPDASGKLKRMKKYTAPKGASDALPMQTYAQPVTTADGDAKSLSALAVAVDAVSSVSDTEASASVRMIQLGAISGSSPLGVQIPLSAFSPSPSSLSTPMYASTSNQKPLVLKISPSNHKMVLVRTKTEECLRSSSIGSLKE	:	314	87-134 (7.26283E-24)	:		:
24	G3	Phytophthora parasitica	PPTG_09630T0	MTTPAISDKEVEASISLLHMMQPAESPATDAVAKGHDSAPATRDSLHESLMKVVAKQASDELSLPRIAAHKKLHQRGARLTALSRELTLEELRPHFGRPIVEVAREFGICTTFLKKICRRCGIKRWPHRQIRSLNRTIQMLEQVEAMSTNPIDKARYATQIEELREKQRAVLEDPDANGKLKRMKRYTVPKGATDPSSTPLGQNSESLTQLLTTTADGAANATNLSALAVAVDSFISNPAAKTSTLTLESDHQELSPLGVQIPSSTLSADPAPPALTTPLHAAASNPAPLVLRISPNNHKLMVVKSDAEIRLRSCSIGSLQDKSSTQQDS	:	330	87-134 (5.68432E-24)	:		:
25	G3	Phytophthora capsici	Phyca11_510751	MTPLRMSDKRDRGRYLVSTHDATAGDPYSSERARDNYDKDALHESLLKVIKQAENELSPPVLAAKKKKTKQPNARLTALSRELTMEELRPHFGRPIVDVAREFGICTTFLKKICRRCGIKRWPHRQIRSLNRTIQMLEQVESMSTSPQDKERYAIQIEELKEKQRAVMEDPDANGKLKGMKKFTTPKVATDLPSTYPGQSSKYTMKATSDSDVEARNLSALAVAVDSISSAPFQSAGISGVTCITSAPSPLGVQIPSAAMSMLSSLTTPMDSAATSKMTLTMKISPSNGKLIIAKTDAENRLRSTSIGSSGVKRITSTGYIS	:	322	83-130 (7.22289E-24)	:		:
26	G3	Hyaloperonospora arabidopsidis	Ha_806527	MAPPNVLEEEIEASVSLLHMRHPSGTVVNPTLTKDLPAGVENRDALHASLLKVVAKQACNQLSLRQRIYVHKKSATRLTALSRELTLEELRPHFGQPIVEVAREFGICTTFLKKLCRQCGIKRWPHRQIRSLNRTIQMLEQVESATTSPEEKATYAAQIKELKDKQRAVMEDPDVTGGLKRMKKPGTPKSATEIISTRADRDKESLQSRNMMPDGDAKNLLALAVAVDAVSSCIGRNETGLQKAMNQEGATPWSSSLDVHIPSPDMSMAPVVSSLTTPMQAAAVAASRSLKSLKMSPTNRFAMVKHNPDAENRLCSFSIALLQPQHFCMEKR	:	332	85-132 (6.95589E-23)	:		:
27	G3	Plasmopara halstedii	Phal09908	MTTSSMSNKEMEASISLLYMTQSMDIPTAANGLEKKFGNHDVLLDSLVEVVAKEASGELTLLPNVPQKKNRQRSARLSALSRELTLEKLRPHFGRPIVDVARAFGICTTFLKKICRRCGIKRWPHRQIRSLNRTIEMLEHVQSLANDPLDKTRYAKQIIELKEKQRAVLQNPDANSKLKRIKRFSTLKGATDVFSMGGGGQLPDCAKTTNCPNATSSSVLAVAVDTVSSGVSAQIISPKQKRVLLNSYALDMKVPATTLSLLTTPLHGAESFQLPSALKISPSNHKLLQAKCNASDRPFIFMDSVQNFASEAAYN	:	315	84-131 (9.74503E-23)	:		:
28	G3	Pythium ultimum	PYU1_T009453	MPAAMSEKEVEASLSLLHMMQPTSVAAGLDRDVAPVEVVVKTEGLHDSLLRVVASQADALAIDVSEKENANWTPRGFLKRNAQLTTLSRELSLNELRGHFGKPIVEVAKEFGICTTFLKKICRRCGIKRWPHRQIRSLSRTIQMLHQAEVNASSPQERMKFSNQIAQLEAKKRAVIEDPDANGKLKRIKNCSSKRRQSSSTGNHNVDVDMDMSEDDDEEKEDEEGEDAERLAQASPLIATQVDPKLAKSELAVCQNFSQADASPPANGFDSVDRGASVETSAATPPPSQPFPSTPTSTASSKVNATSPSLSSFSAGDGEPTIETSGLKISPSHRKLLDVSKYDAEKNRFRSSSMGSLRDEGEHMEALKPVKTDASSVVDPTTR	:	383	91-138 (9.90013E-23)	:		:
29	G4	Phytophthora infestans	PITG_12426T0	MGMACDAEGRAATGEQEEPLAKSDGVCGVQAEETKSDAPGLNPEETAMILTSLSKGFSSTAPSGSPDSDGEDMGDSDEEEEASHRRQLSAAGGVGKVHRVQQINFDGPKGSKLDFTDDAGHSHRFRNESNRVKSLVTKHISIEELRAHFDRPIIDVAKDFGICITLMKKICRRNGIKRWPHRQIRSLSKSIASMEAAMLSAHGSEREKYRDQIVNLKMKRESVIADPNKDTSMRPKTPPSYGEPPGQNASVSYPVTPTVKMESLAVGTPSSSSSGPSKGGRWTSEEHAAFLEGIRLYGKDWRRVAQVVMTRSAVQTRTHAQKYLLKFAGRFPFDADGMLKDHQTQTQTQMLDRPMLSLTTCVASAMTPASDDCVSNASWNSEEAQPPAKHGEAMAMILN…	:	457	139-187 (4.83003E-23)	:	281-324 (0.0000000213134)	:
30	G4	Phytophthora parasitica	PPTG_17267T0	MGMACDAEGRAVTGEQEEPLAKTDGACDGQAEETKSDAPGLNPEETAMILTSLSKGFSSTAQSSTPDSDGEDMGDSDEEEEASHRRQASSIGVGKVHRVQQINFDGPKGSKLDFTDDAGFSHRFRNESNRVKSLVTKHISIEELRAHFDRPIIDVAKDFGICITLMKKICRRNGIKRWPHRQIRSLSKSIASMEAAMLSAHGSEREKYRDQIVNLKMKRESVIADPNKDTSMRPKTPSSHGESSGNNVRASHLAPSTLKLSPHTSQDASASYPVTPTVKMESLAVGTPTPTSSTSTTGPSKGGRWTSEEHAAFLEGIRLYGKDWRRVAQVVMTRSAVQTRTHAQKYLLKFAGRFPFDADGMLKDHHQTAPVPTQTQTQYTPASDKPVTSMLSPTTSVAS…	:	501	138-186 (5.64702E-23)	:	303-347 (0.00000000487915)	:
31	G4	Phytophthora litchii	Pl_111691	MGMACDAEGRAVTADETNKSEAPGLNPEETAMILTSLSKGFSGANASGTPDSEGEDLGDSDEDEDALHHRQVATIGGVGKVHRVQQINFDGPKGSKLDFTDDAGFSHRFRNESNRVKSLVTKHISIDELRAHFDRPIIDVAKDFGICITLMKKICRRNGIKRWPHRQIRSLSKSIASMEAAMLSAHGSEREKYRDQIVNLKMKRESVIADPNKDNSMRPKMSPPSSAHGDSSSQSIRASHHIPSAIKLSPRPDHDANTSSQGYPVTPTVKMENLAVGTPASTSSSSTTGPSKGGRWTSEEHAAFLEGIRLYGKDWRRVAQVVMTRSAVQTRTHAQKYLLKFAGRFPFDADGMLKDHHPAPVQTQTQTPVTSMLSPTTSVTSSNTAMTPASDDSMSNGSW…	:	481	123-171 (7.28939E-23)	:	294-338 (0.00000000468354)	:
32	G4	Phytophthora ramorum	Pr_84850	MGMACDAEGSAVTGEHVVPLANTGGACGVQADETKVDTAPGLNPEETAMILTSLCKGQFSGGANAPPGTPDSDDTGDFSDDDEDASHRRAVGGVGKVHRVQQINFDGPKGSKLDFTDDAGFSHRFRNESNRVKSLVTKHISIEELRDHFDRPIIDVAKDFGICITLMKKICRRNGIKRWPHRQIRSLSKSIASMEAAMLSAHGNEREKYRDQILNLKMKRESVIADPNKDNSMRPKMSPPSSMHGDSTGHSFRTSSHYVPSTPKLSSRPGSDAQAASQGYPVTPTVKMESLAVGASVPTSSTSTTGPSKGGRWTSEEHAAFLEGIRLYGKDWRRVAQVVMTRSAVQTRTHAQKYLLKFAGRFPFDTDGVLKDHHPTPAQTQDASMLSPTTSVASSNAAV…	:	499	139-187 (7.02886E-23)	:	311-355 (0.00000000485959)	:
33	G4	Phytophthora sojae	Ps_141522	MGMACDAEGRAATGEQVAPPLTAGACGVQAEETKSDVEAPGLNPEETAMILTSLSKGFSGGGSGSGSGVAAPVAGSPDSDHDDDMGELSDDDEDSEHRRHFTAIGGVGKVHRVQQINFDGPKGSKLDFTDDAGFSHCFRNESNRVKSLVTKHISIEELRAHFDRPIIDVAKDFGICITLMKKICRRNGIKRWPHRQIRSLSKSIASMEAAMLSAHGSEREKYRDQIVNLKMKRESVIADPNKDSSMRPKTSPPSLVHGESSSHRASSHHASSAPKLTPRPGDEAHATSQGYPVTPTVKMENLAVSTPHPAPTSSTSTTGPSKGGRWTSEEHAAFLEGIRLYGKDWRRVAQVVMTRSAVQTRTHAQKYLLKFAGRFPFDTDGVLKDHHPAPVQTQYSSSE…	:	524	152-200 (5.37144E-23)	:	324-368 (0.00000000510407)	:
34	G4	Phytophthora capsici	Phyca11_130506	MGMACDAEGRAVTGEQKTPLVKTDGACGVQADETKADTPGLNPEETAMILTSLSKGFSGSAESRSPDSDGEDMGDSDEEEEASHRRAVGVGKVHRVQQINFDGPKGSKLDFTDDAGFSHRFRNESNRVKSLVTKHISIEELRAHFDRPIIDVAKDFGICITLMKKICRRNGIKRWPHRQIRSLSKSIASMEAAMLSAHGSEREKYRDQIVNLKMKRESVIADPNKDSSMRPKMSLPSSMHGEPTSHSVRASPHASSNPKLSPQPSSEAQASPPSYPVTPTVKMENLAVGTPAPASSTSTTGPSKGGRWTSEEHAAFLEGIRLYGKDWRRVAQVVMTRSAVQTRTHAQKYLLKFAGRFPFDADGMLKDHHSAPAQTPAFDKPAMSMLSPTTSVASSNTAM…	:	490	135-183 (7.09817E-23)	:	306-350 (0.00000000477157)	:
35	G4	Hyaloperonospora arabidopsidis	Ha_806838	MGMACDIEGRSGTEDHEVLLPKTDERCHGVPSNGMTTIEAETSGLNPEETAMILTSLSKGFSPGQMTSRDAVLDVVDEMVEVVDAEDEDASQRRCHFLASVGGGSKMHRVQQINFDGPKGSKLDFTDDAGFSHRFRNESNRVKSLVTKHISIDELRVHFDRPIIDVAKDFGICITLMKKICRRNGIKRWPHRQIRSLSKSIASMEAAMLSAHGNERDKYRDQIANLKRKREAVITDPNKDDPMRPKTFSPSSVMDRGSTTGEGLWASWQLPLSIQLSPRLVQDTHALPQTSAPVTPTVKMKNLILGTSGPAPSSSTVTTGPSKGGRWTSEEHAAFLEGIRLYGKDWRHVAQVVRTRSAVQTRTHAQKYLLKFAGRFPFDTDGALKGQPMSPVQPQATQC…	:	525	149-197 (3.8625E-21)	:	325-369 (0.0000000024542)	:
36	G4	Plasmopara halstedii	Phal01983	MACEVEGRTMTNQKDTTSTNSAWGDQFDTTKSNVTGLNPEETAMILTSLSKGYRNDRAALLSSPDLDTDIMSDMGSGEMSFHHHQLSLRSGNGKVHRVQQINFDGPKGSKLDFTDDAGCSHRFRNESNRVKSLVTKHISIEELRTHFDRPIIDVAKDFGICITLMKKICRRNGIKRWPHRQIRSLSKSIASMEAAMLSAHGSERERYRDQITNLKMKRECVIADPNRENSVHSKMLPTSSLLVEYSKSDSDSSTRKVSTRTSHGGYPLPQVNQGHSARVDNSVMVTSSRSLTTGLSKGGRWTSEEHTAFLEGIRLYGKDWRRVAQVVMTRSAVQTRTHAQKYLLKFAGRLPFDPDGMLQDYHSQLEPNQNESASMKPLASLLSPTTSVSSSDTAIAQTS…	:	464	137-185 (5.27706E-22)	:	299-343 (0.0000000212219)	:
37	G4	Pythium ultimum	PYU1_T014102	MGMACDADARGTASTAVIDGAAIAAAPPSEYGGAVKLEKEVAPAMPGMNAEETALILASLSKGKFGPVAFSEGESDGEDDGKHSDMEDISGDEHDDDDIGEDGEHGASGTKVHRVQQINFDGPVGSKLDFMDDAGFSHRFRNESNRVKSLVTKHISIDELRAHFDRPIIDVAKDFGICITLMKKICRRNGIKRWPHRQIRSLSKSIASMEAAMLSAHGGEREKYRDQIMNLKMKRESVIADPNKDNHNNNAMRPKTPTKDGSNSASRALHVSSAPKLSPRTSTPVHLGHGQVLAPVAIKAEAAGSMPTGSSGVMLQPHLNGSSHSSSSSQHSKGGRWTSEEHAAFLEGIRLYGKDWRRVAQVVMTRSAVQTRTHAQKYLLKFAGRFPFDTDGILKERGH…	:	542	154-202 (1.3763E-22)	:	335-379 (0.00000000528009)	:
38	G4	Saprolegnia parasitica	SPRG_04083T0	MTGSVTELPMKTEAKEGAHAGTLQFQVRQGRERTNSEETAMILTAMAANKDDPTPTQDDEKVKADDDDEGWSSDGSDKGRRGGSSAANRMKYQATKLISIDELRDHFDQPIVEVARHFGICITLMKKVCRRNGIKRWPHRQIRSLTKSISSMEAAMMTANVSEREKYEEQIRSLVLKRDAVIADPNKEVSVSLAKASVKDEKRSPRSAGKLHDDEDDLQDDENGDDDDDNIGGSPAVSPKTQPQAGKDDGAARTFILPASHPRPPPPQYEVKGGRWTAQEHASFLEGIKLYGKNWRRVAQVVGTRNAVQTRTHAQKYLLKTSAHLEIHLALLNKAAVDEAPSAFDKLQALAASAHDEVVGSGLDHLSAVVSEAAKSPRDKLNFATPLVLSASPRRLPGN…	:	451	98-145 (9.71938E-21)	:	274-318 (0.00000000465551)	:
39	G4	Saprolegnia parasitica	SPRG_01762T0	MTMARPDDDLAVDVAVRTTCDMLADDPMDEEEDVVDDDDEDEDDEMDGDAGSSSNCSSSTEDDSVPSKRYWREQLEFLRECSGGEDDDEHADDALTGHKRAGTRAKPRKTAAKPVATRTRVWTQVVGFDDLKQWFHVPMKEAALHFGVQITSLKKMCRRNGIKRWPHRQVRSLSRAIDSIMSAMGTASPKEKQELEQMALELRQKRQSVIDFPNKQQSSQQSSQSHFSTVLSKAVMSPSAFSEKEMAMMAPRVPRVRAKVAPLQAHTDGIKVEPCLKSELDDDLSPTSSNGSTKRGGRWLAEEHQLFLEGLRAYGKNWKKVAQVVPTRSTVQIRTHAQKFFKRMSQERMSPTASGKEHHIYLASDAEASAWFEPVELIADDCPSGAKFFDQHRDFFPEF…	:	411	126-173 (2.88994E-19)	:	297-341 (0.00000000147229)	:
40	G5	Phytophthora infestans	PITG_05745T0	MEPSDGPKEETRPRRRRRSSDSVISIALEDAPARGSSAGPCRAELTPSEEHNASLAPILLDTIEAQIGPSPATTTRSPAETSSTGPSPGRYTGKRRASGEMIHREESKTMQSTRQGSTPGGSEIRRPDLPKQAVVSPTVHTVSEVETPQQQDTQENQPHTSNLPLRVSTRRTTTTTRWSPSMPGGPRERASRTARGSTAKTATPPARPISNATRNVSFGMLQPHFERPLQQAADSFGVCTTLLKKICRRNGISNWPYRKICGLRKSIASMAKQVNYFDGEQRRAYADQLEKLEHELQAYLRTGNEPTEEFLRMLRASTSTQQQNQSEAHAAEISHEDDEKEAQAVPSWTARPSIAVPLYIGGQIVYPTQEVQAASQHLPAPGMSVNTWRPPGPSFPTIA…	:	454	215-260 (9.02252E-21)	:		:
41	G5	Phytophthora litchii	Pl_108285	MDLTKEETRRRRRRRSNDSVHFVPDSPLENTGARTSSDTIDCGSSAVLTPSSNAPQAQLAQVPVDQADASPHLNSDNRHTGKRRASGEMIHHEEESKARQPATPRAQGDEIRRPDIPERAVVSPAERSSRPEQSPEKSAQDKQTHTPATLPLRVSTRRTTTTTRWSPSMTGSQEHASRLGVQRTSRVSQRSRGSASPGSVTPPTRPISNATRNITFAMLQPHFERPLQHAADSFGVCTTLLKKICRRNGISNWPYRKICGLRKSIASMAKQVNYFDGEQKRAYADQLEKLEQELQAYLRTGNEPTEEFLQTLHTEATGAAEQLKNKSDEHTAELGNENEEKEAQVIPAWTTRPSIAPPHAQLTHSPHELQTHMAAGMSSNAWVARGPSLQASAFPTIAT…	:	449	213-258 (2.67433E-20)	:		:
42	G5	Phytophthora parasitica	PPTG_00191T0	MELSGGSKEETRPRRRRRSGDSVHSVLLENTPPEGRGSSAGPHSAELTPTEQRNDSLAPISLVTIEAQTGPNMAQSSVETSSSGPSPGRHTGKRRASGEMIQREESKTMQSTPKGSTATGNEIRRPDLPKQAVVSPTVNSISEAETQVNHPQTPNPPLRVSTRRTTTTTRWSPSMAGAPRPGTQRASRTARGPTATPPARPISNATRNISFDMLQPHFERPLQQAADSFGVCTTLLKKICRRNGISNWPYRKICGLRKSIASMAKQVNYFDGEQKRAYADQLEKLEHELQAYLRTGNEPTEEFLRTLQAESTAAAQQQNQTDTHTIEIGNQDEEKEAQAVLAWTARPSITLPHYSSASVVNPTYELQSTPQHLQATGVSPYARSGMNRRPRGPPFPTIA…	:	454	208-253 (4.13617E-22)	:		:
43	G5	Phytophthora ramorum	Pr_75931	MDAQNGDNRRRRRRRPGESVPGSPLMNSEAYTSADHGSSAPATTPPEQHRTPLAPLSLLTVDHNHAPTTRSPSSPNTARHTGKRRASGEMIHHEEESKATQPTTPQAGNEIRRPDLPAQGVVSTAAHTSSSQVEQELTPTAVEPHTSTQRVSTRRTTTTARWSPSMAGGREQSSETAPQRGSKATSQRPRSSATSAVTRLARPISNATRNINFDMLQPHFERPLQQAADSFGVCTTLLKKICRRNGISNWPYRKICGLRKSIASMAKQVNYFDGDQKRAYADQLEKLEHELQAYLRTGNEPTEDLLRALQVEAASAATEDKHTQPEVIGSENEEKEAQQVPAWTTRPSIAQPQHSTTQIAHTPHEIQTTPPDTQFGGDSWNSRPQGPTVQFPTIAAQHR…	:	455	210-255 (8.86646E-22)	:		:
44	G5	Phytophthora sojae	Ps_132524	MGPTGDSKEESRRRRRRRPGESVLDHAENSGDHAPIDRGSSTRSEAADVTSLEQRQQQQQQHSPLARGATATASAAASLVEATASSDTRRHTGKRRASGEMIHHEEESKAMQPVTPQTGNEIRRPDLPERAISSTAEHSDAVRAAPDQSVLQAAAQGNEPHEPAVGEAHTPPVALRVSTRRTTTTTRWSPSMAGGREQPSRSRAQRSRGSATSGLAVAPPARPISNATRNITFSMLQPHFERPLQQAADSFGVCTTLLKKICRRNGISNWPYRKICGLRKSIASMAKQVNYFDGEQKRAYADQLEKLQHELQSYLRTGNEPTEEFLRALSSEAASAAARPASDTTEVGNEEEEEEEEEEEEEEEEKEAREVPTWTTRPSITQPQLSNPHIIQSPPAIQS…	:	489	230-275 (7.44E-22)	:		:
45	G5	Phytophthora capsici	Phyca11_RWPc1	MEPTKEENRRRRRRISVDSPQSVPGESTEGHASSETIDRGSSAAALTTSENHITSLAPLDHDQVPTQPPADQNLTGSHSQYTGKRRASGEMIRREQESKAAQPVDQDDEIRRPDLPERAVVSPQVGREPEPLLEQDVHRNRPAVAATPMPLRVSTRRTTTTTRWSPSMAGGRDQRVSRAASNRPRTASGTSVTPPVRPISNATRNITFDMLQPHFERPLQQAADSFGVCTTLLKKICRRNGITNWPYRKICGLRKSIASMTKQVNYFDGEQKRAYADQLEKLEHELQAFLRTGNEPTEEFLQKLKAEAAAAEKPTVAIDNEDEEKEAQVVPAWTARPSLAPPQYSAQNELQTTPRHLAMSLNAWSEARTHHFPTIATHHQALPSIASILQHQSYSSPSR…	:	425	205-250 (4.40441E-22)	:		:
46	G5	Hyaloperonospora arabidopsidis	Ha_800559	MEFAHNSNGDNCRRLCRRLCSPVASTVSENSEDAHTLFESDFDSSVHDKSENGDAPPCEGHYVSLAPLSMGTVDSIHATIVQSPTEASATGISLRLTLTTQEHASKRRSLRNVVEDETQRTIPGGNPQAQRDDMCHANVLVASPAVHSDNFEDRQLHQKSQSSPRTENDLQTIAPSSIRISTRRTATMTRWSSSKTNVHEQGSTSGVSRKQKAARPRQSSTSAVNRLIPNATRNITFAMLQLHFERPLQQAADSFGVCTTLLKKICRRNGIDNWPHRRILGLRKSIASMAKQVEYFDGEQKRTYANQLQKLTRELEAYIRTGIEPTQEFLRTLDVETAVEQQQKDATVIDLQVIPVWSSRTSLEMSCYCSTRIVPEPSMPSRSLSSMDRADRTTHGLQL…	:	467	234-279 (7.57431E-19)	:		:
47	G5	Pythium ultimum	PYU1_T005014	MDKNMKIPAAVTSIHSKDDDIQKRRPPLRDNFVHGSDTSPRHHPRGWLRREELQEHEPGKDGTERENQAEEGTTMRSKYQILPRARHFQIAGQLRSVVSSPTLLVQDMRDPRYKQAAAPSQREEEAKNYTPPRLQLSPLRLASPTTPVPENTQVLPGRMITNASKNVTFAMLQPHFNRPLQEAALHFGVCTTLLKKICRKNGIKNWPFRRICGLHKSIVSMEKQVHYFDGEQKRSYAEQLHKLQLELEAYTRTGNAPTPEFMARGELSGRNTPVDQEEPEEMLEDDAETKTEEVDLAEYVSHPIDDRFSSSTAMAPVSIFSASPSSSSTLSTVSTRVSVSSYGYALSNSQSQFHFQHEQYQSQLLHTNRVMASTVELGEDGDAAFPAYDPRRHATWPST…	:	461	166-211 (1.59434E-17)	:		:
48	G6	Phytophthora capsici	Phyca11_503788	MEAFDTAPLAKTSVSLPPLTHKRQLSTTGIADSPVKRHKLSEPVSSPDSTSSVAKSRPNMTASSSITLDMLRPHFEEPLAKVAASFGICVTLLKKICRRHGIARWPHRQITGLRKSIASMEHAIGYFDGARRESYAEQLLKQKNKLAALLEDPTTNNPLLANEDDNHVERVRRAVKVPVSKSYEVAPALVTRASSPTGPLLPESPYNGPSSIAIPIPVQSSPIWFPTPQTNYVHKYQQLCPPAKLEHSPTTSYYAPGVVPVVSTPVIQLPPLRQESRQVLPPISSLVVGNRGNSSAGGRIYR	:	302	65-113 (1.03297E-21)	:		:
49	G6	Phytophthora sojae	Ps_132525	MEAFALPKDTAIAPMASDLPPLQHKRQLSSPTATAAGSPVNMTVKRRRLSEPVSSPGSPVSACSETPSSKTRPNMTASSSITLAMLRPHFEEPLAKVAANFGICVTLLKKICRRHGIARWPHRQITGLRKSIASMEHAIGYFDGERRESYAEQLLKQKNKLAALLEDPTTSNPLLASDEDQATMVARQTKVPSVQPDIGYEVPPAHVTRASSPTGPLLVDYPYYGASSAAVPVQSSPMWLPAEPSYTQKYHQLYPPPKLQQSRPEIYSTTSYNVPGAVPSSSGASSPPIYLPPLRRETRSLLPPISSLVVSGSNGINPYKPGKKSHSYTAYAV	:	333	80-128 (5.66163E-21)	:		:
50	G6	Phytophthora litchii	Pl_108286	MEAFALPGATDITSMDASVIMTTTGSPSLPPLVHKRQLSSSTSSPVKRRKLPEPVSPLSTSSAGSPKSGSRPNMTASSSITLDMLRPHFEEPLAKVAASFGICVTLLKKICRRHGIARWPHRQITGLRKSIASMEHAIGYFDGARRESYAEQLLKQKNKLAALLEDPTTNNPLLAAEDDRHVEIARRQVKVPVVQGEVAPALMARASSPTGPLLVESQYNGLSAVAMPAQATPMWYPTAHYAEPSYTQKYYQLCPPPKLEQTHPEDYPANYYVPTGVASPAIYLPPLRQEPRGVLPPISSLVLGNNHINSSTPATGW	:	317	79-127 (4.5026E-22)	:		:
51	G6	Phytophthora infestans	PITG_05742T0	MEAFAFAGNIAVDPLAELAAATSRSVSLPPLVHKRQLVGTAGTPVKRRKVSEPVSSPGSPMSTSSVGSTTSSSKSGSRPNVTASSSITLDMLRPHFEEPLAKVAAHFGICVTLLKKICRRHGIARWPHRQITGLRKSIASMEHAIGYFDGDRRESYAEQLLKQKKKLAALLEDPTVNNPLLANEEEQRVENTRKQTKTSPVHEVAPALMTRASSPTGPVLAESPYYGASMIATPAQTPPMWLPAPHVEPNYTQNYHQVCPPTLDQRSPVYPSSYYMPGAIAISNNVPTTAIQLPPLRRESRAVLPPISSLVISNNIFSSMPTTSW	:	325	86-134 (5.42287E-21)	:		:
52	G6	Phytophthora ramorum	Pr_75932	MEAFALPGGGTIGSITLPPLVHKRQLSSATGSPVKRRKVSEPVSSPGSPMSTSSVGSTTPSSKSGASSRPNMTASSSITLDMLRPHFEEPLAKVAASFGICVTLLKKICRRHGIARWPHRQITGLRKSIASMEHAIGYFDGDRRESYAEQLLKQKNKLAALLEDPTTSNPLLASEEDENARTQPKVSSTHNAYEVSPASVTRASSPTGPLLAESPYYGASSAAVLSQTSPLWLPAANQVDSSYTQQYHQLCPPPKLQQYRPETYPTTSYCVPSAVPATGSGSSPAIYLPPLRRESRPVLPPISSLVVSGKSNNLASSMLTPSW	:	323	77-125 (4.3429E-22)	:		:
53	G6	Phytophthora parasitica	PPTG_00190T0	MEAFAFPGNIAIDPLAELATATARSVSLPPLAHKRQLAGTASTPVKRRKLSEPVSSPGSPMSTSSVGSAPPTTPSSKSGPRPNMTASSSITLGMLRPHFEEPLAKVAAHFGICVTLLKKICRRHGIARWPHRQITGLRKSIASMEHAIGYFDGDRRESYAEQLLKQKKKLAALLEDPTVNNPLLANEEDQRVENTRQTKVPVHEVAPASMTRASSPTGPLLVESPYYGASPVATPAQTPPMWLPTPHQAEPSYTQQYQQLCPPPKLEQPSPVYPASYYMPAAMPIVNNVSATAIQLPPLRREPRALLPPISSLVVGKSFNAMPATSW	:	327	89-137 (4.61344E-20)	:		:
54	G6	Hyaloperonospora arabidopsidis	Ha_800557	MLMLRRGCLLLLATGHTPQNRTDPTSRHCISSSSTTSVHVQQALHKRQLTDTSRSSRVKRPKVSASDSLSASPVTPSSRTTAGSSRSHLTVSSDITLDMLRPHFEEPLAKVAATFGICVTLLKKICRRHGIARWPHRQITGLRKSIASMEHAIYYFDGARRESYVEQLAKQKIKLAALLVDPTTKNNAVLATKEDDVFEKRTSTSKGQGPASPTGPFVGTSPYYGLASGVTPLQASPIWLPPIESSCSDQCPKAYSPSMVDQLHCEDDGGRTLNSYYNYVFNSATLPSRLPPLQSESRGMLPPISSLVRKPSNWYTFTM	:	319	94-142 (1.39164E-20)	:		:
55	G6	Plasmopara halstedii	Phal06676	MEETTLSSSVTTNFSAESAPVTPRALTLPPLRHSRQFSLTTVTPVKRRKFTRPVSSQMSSSSIRTALPITPSSKAGLSRPNMTASNSITLDMLRPHFEEPLAKVAASFGICVTLLKKICRRHGIARWPHRQITGLRKSIASMEHAIGYFDGIRRESYAEQLLKQKKKLAALLDDPTINNPLLAHEDEMTNGLTNALPLHQIESGHNVKPAPTNHHALSPRGPLPMESPQYTVPSVAISSQMSSMCPPAAFYIEQSYTPEFHQTCSPHVYMQSRPEAYLSMRYYNRGATNSVSSTSLSPIYQLPPLRRESRPMLPPISSLVAVRNNSIYSS	:	330	87-135 (3.35263E-21)	:		:
56	G6	Pythium ultimum	PYU1_T005015	MALQDLLNHSAHTFLAPAAVASSRKRDLQHVGLHGRFPMEELLHHSDEAATQQSPLKRAKVDEEAISTPPGSPVSVDASASPKPNTPKASRPNMSASHSITLEMLRPHFEEPLAQVAKQFGICVTLLKKICRKHGISRWPHRQITGLRKSIASMEHAIGYFEGARRDSYAHQLHKQKTKLALLLEDPTKCNPPSASSTSHEDEDQSSSTSSTPQGSPVPQYQSPMAKSFAPSASFVSCEFIASPRLPSVHQQHHFVGAAAPIYLPPLRLENRRMLPPIASLVSHNSKAHW	:	290	99-147 (2.48141E-22)	:		:
57	G7	Phytophthora parasitica	PPTG_19247T0	MSTFSAIRLPHLSTTESFQLHPQQYQFGGMPHAANYANPAQERMALPPLNVLPSRAYAPSGFVQKPMPAMVASPAATLSHQPVQSPSKKRVRALPNASKSITLDMLRPHFEKPLAEVANIFGICMTLMKKICRKNGVPRWPHRQIRGLRKSIWSIEKALRCCESEAQRRSYNDHLQKQRAKLLTILKGPASPNSKAAFELVLSEPCSPMGEVATPTAAEKTQSPSSSVASPAAHFQMPTVYQTQAVNGSPKLPSIASLLIKNEEQRPNYNYQF	:	273	100-148 (7.31036E-22)	:		:
58	G7	Phytophthora capsici	Phyca11_532276	MSSFSAIRLPHLSTTDSFQYQFGGMPHAANYSSPAQERMALPPLNVLPSRVYAPSGYSQMQKPMVVASPAATLSHQPAQSPSKKRVRALPNASKSITLDMLRPHFEKPLAEVANIFGICMTLMKKICRKNGVPRWPHRQIRGLRKSIWSIEKALRCCESEAQRRSYNDHLQKQRAKLLTILKGPASPSSKAAFELVLSEPCSPMGEVATPTASEKAQSPTVRFQMPTVYSQAPSNVFQGNVSPKLPSIASLLMKNDEQRSNYNYQF	:	266	95-143 (5.51778E-22)	:		:
59	G7	Phytophthora ramorum	Pr_75938	MSTFSAIRLPHLSTTESFQMHPQQYQCQGFGGMPHASNYTYSNPARERMELPPLNVLPSRVYSGYAQKPMSAPVASPAATLSHQPAQSPSKKRVRALPNASKSITLDMLRPHFEKPLAEVANIFGICMTLMKKICRKNGVPRWPHRQIRGLRKSIWSIEKALRCCESEAQRRSYNDHLQKQRAKLLTILKGPASPSSKAAFELVLSEPCSPMAELTTPTAAEKTQSPASRFQLPVVYSQSPRNLYQAQQPQVGNVSPKLPSIASLLMKTNEEQRLNYNYQF	:	281	103-151 (1.13612E-21)	:		:
60	G7	Phytophthora litchii	Pl_104673	MSTFSAIRLPHLSTTESFQMHPQQYQFGGLPHAANYSNPAQERMALPALNVLPSRVYASSGFPKPISAVVASPAATLSNQPAQSPSKKRVRALPNASKSITLDMLRPHFEKPLAEVANIFGICMTLMKKICRKNGVPRWPHRQIRGLRKSIWSIEKALCCCDSEAQRRSYNDHLQKQRAKLLTILKGPASPSSKAAFELVLSEPCSPMGEIVTPTAAKTQSPASSYSVASPSPRFQMPTAYSQAPSTVFQSQMGNVSPKLPSIASLLMKNEEQRSNYNYQF	:	281	99-147 (4.36388E-22)	:		:
61	G7	Phytophthora infestans	PITG_05734T0	MSAFSAIRLPHLSTTEAFQIHLQQYPFSGMPHANYAAQERMALPPLNVLPSRVYAAAPMTAMVASPAATPSNQPIHSPAKKRARALPNASKSITLDMLRPHFEKPLAEVANIFGICMTLMKKICRKNGVPRWPHRQIRGLHKSIWSIEKALRCCESEAQRRSYSDHLLKQRAKLLTILKGPASPSSKAAFELVLSEPCSPMSEVAVQKTQSPSFLPAQVVYGSPKLPSIASLLIKNEEQRPSYNYQF	:	247	92-140 (1.1794E-21)	:		:
62	G7	Phytophthora sojae	Ps_132532	MSTFSSIRSFPMQPQQYQCQGFGGLPHAASYSSPAINPAQERMALPPLSVLPSRATFGYSPMHNKSMSVMVASPAASFSMQPAQSPSKKRVRALPNASKSITLDMLRPHFEKPLAEVANIFGICMTLMKKICRKNGVPRWPHRQIRGLRKSIWSIEKALRCCESEAQRLSYNDHLQKQRSKLLTILKGPASPSSKAAFELVLTEPCSPMGEMATPTAAAEKTTSPAVHFQLPTPTAYAQSPRNAYASMSPQPQMGNVSPKLPSIASLLMKNEEQQRPNFSYQF	:	283	100-148 (5.13272E-22)	:		:
63	G7	Hyaloperonospora arabidopsidis	Ha_800546	MSALPAIRSPCLSTSKWLQMEPSRFHCRGYGGMPRTASSLTLAMTPAHERMALPSLKALPLRTSMSLQNMIEMSTPAATAYQQPVQSPLKKRVRALSNASKSITLDMLRPYFEKPLAEVANIFGICMTLMKKICRKNGVPRWPHRQIRGLHKSIWSIEKALRCCESEAQRRSYAEHLRKQRMKLLTILKGPVSPSSKAAFELVLSEPCSPMGQLVTPTSANMPRVAHTPTLDNCSPVFRLPTPVHLRTPSNAYQAQQPRCGHGSPALPSIASLLMKNEGQRINRNY	:	286	102-150 (1.88935E-20)	:		:
64	G7	Plasmopara halstedii	Phal08494	MSTYSYFPHLPTREIHRIPPQQHEFDGLSLTPKYLSRERTALPPLNVLPSRVHATFSYAQSRFPAMMSPAAMPLASCTHSPAKKRVRAVVNASKSITLEMLRPHFEKPLAEVANTFGICMTLMKKICRKNGVPRWPHRQIRGLRKSIWSIKKALRCCESEFQRRSYNDHLLKQQSKLKTILRGPASPSSKAAFELMLSEPCSPINEVENVNVDEKIEILEVPAVSPATQFHVPGLQISQKQINSALPKLPSIASLLMKNEMRCRNYSY	:	268	95-143 (2.73323E-21)	:		:
65	G7	Pythium ultimum	PYU1_T004976	MSYQQQPARFDFALSYHPRRVLQQMQPHPHVANPPMRGSQWTPSRPAAVERMALPALNIPNARAAAVTTASPSLPLTTMQRMTIQSPSISDITARNNAVAPIQSPANKKRVRALPNASKSITLDLLRPHFEKPLAEVAAMFGICMTLMKKICRKNGVPRWPHRQIRGLRKSIWSIEKALRCCESETQKRSYNDHLQKQRTKLLTILKGPDGPSRAAFDKILSEPCSPSFEFAASPASSSGKKKDLSVPFSLSSPERLPSYDQFRSSPVSHDNYTPVVVKLPPIASLLHKKIPLQRTTGTFSGSFHF	:	306	120-168 (2.68315E-20)	:		:
66	G7	Saprolegnia parasitica	SPRG_01851T0	MEPAARSTRCLVDISSSAKKLAVSPSKKKLSPNATHSLSKHITIDILRPHFEKPLAEVAKLFGICTTLMKKVCRRVGIPRWPHRHIRSLRKSILSMETASTMFEGEDRAAYDIQIRKQHRRLAMLLHNPNSIDLEDDDEGSLPDEPMVSSPPYRSSHSSATEIQPITKHEARTELPKLKPFDLSVREINYINCHPHYQPYEQHHHAIQQQHTEYAYAPSHYYAYDYAPPQDRAPSPLKTFPSLTQAAPLPTLPSISTWYS	:	260	41-89 (1.41149E-20)	:		:
67	G8	Phytophthora sojae	Ps_128820	MEMELPATPTPADSRGMHLNFQSPTADKAQQSLRMQVAAHNFKKRAACDSPDEASDDVDGPLPVATCNFAALSRHFHLPLKVAAEKFGVRATAFKKRCRAIGIRHWPYRKVRSLKRSLQELEQCQQQAQDGSGPPLSDKQLRQFAGYQSQLKRLLSPETYGIDPFGQALPAHFFHADGDGCNTPDDHDSDEDSCGSQSPRPGLEHFVHRNKARKHLFTDSPSSASASSPHRENLFFGNAVAMNAAAEYARVQQFNQYNAQTGMIPAQAGFVFDSTYDPFGELSASTMDPYGENDHPSCGYSLDAVSYDLFPLQPSPTMAMRKATAMAQQTMATTAPNAEEPAVSSAPSGLEGLEDDIFRHISPEYGCLV	:	369	68-114 (1.29265E-19)	:		:
68	G8	Phytophthora ramorum	Pr_81953	MEMELPATPTPADSRGMHLNFQSPTADKAQQSLRMQVAAHNFKKRAACDSPEPSDDSASPLPVNTCNFAALSRHFHLPLKVAAEKFGVRATAFKKRCRAIGIRHWPYRKVRSLKRSLQELEQCQQQAQDGSGPPLSDKQLRQHAGYQSQLKRLLSPETYGIDPSGQMLPHFFDGSFTPDDHDSDEDSCGSQSPRPGVDHFVHRNKARKHLFTDSPSSASASSPHRDAMFFGSAMAMNTAMDFVAASRAQYSAQFNAQAGGIQSGFVFDSMYDPFGELSTSSMDPYGDNDHPSCGYSLDAVSYDFFPLQPSPTMAMRKATALAQQQVTTTSTSEEPSASTAPSGLEGLEDDIFRHISPEYGCLV	:	363	67-113 (1.22361E-19)	:		:
69	G8	Phytophthora capsici	Phyca11_510971	MDMELPATPTPADSRVMHLNFQSPTADKAQQSLRMQVAAHNFKKRTACDSPVDSDGSGSPLPVATCNFAALSRHFHLPLKVAAEKFGVRATAFKKRCRAIGIRHWPYRKVRSLKRSLQELEQCQQQAQDGTGPPLSDKQMRQFAGYQSQLKRLLSPETYGIDPFGQMLPAHFFQGDVDGGDDHDSDEDSCGSQSPRPGVEHFAHRNKARKHLFTDSPSSASASSPHRENLFFGNAIAMNAAAEYSRAQYNQYAQAGLMPAVQPAFVFDAMYDPFGELSTTTMDPYGENDHPSCGYSLDAVSYDFFPLQPSPTMAMRKATAVTQQPVAGSSSGLEESTTSGLEGLEDDIFRHISPEYGCLV	:	360	67-113 (1.18928E-19)	:		:
70	G8	Phytophthora litchii	Pl_111485	MEMELPATPTPTDSRGLHLNFQSPTADKAQQSLRMQVAAHNFKKRAACDSPVASDGSASPLPVATCNFAALSRHFHLPLKVAAEKFGVRATAFKKRCRAIGIRHWPYRKVRSLKRSLQELEQCQQQAQDGSGPPLSDKQLRQFAGYQSQLKRLLSPETYGIDPFGQALPAHFFQGDADGGDDHDSDEDSCGSQSPRPGVEHFVHRNKARKHLFTDSPSSASASSPHRENLFFGNPMTMNAAVEYSRAAQYNHYSQTGMIPAQAGFVFDAMYDPFGELSTSTMDPYGENDHPSCGYSLDAVSYDFFPLQPSPTMAMRKASAMAQQTASANISNEEPPSIASNGLEGLEDDIFRHISPEYGCLV	:	362	67-113 (1.21215E-19)	:		:
71	G8	Phytophthora infestans	PITG_16804T0	MEMELPATPTPTDSRMHLNFQSPTADKAQQSLRMQVAAHNFKKREACDSPVASDDSASPLPVATCNFAALSRHFHLPLKVAAEKFGVRATAFKKRCRAIGIRHWPYRKVRSLKRSLLELEQCQHQAQDGSGPPLSDKQLRQFAGYQSQLKRLLSPETYGIDPFGQILPAHFFQGDTADGSNTPDDHDSDEDSCGSQSPRPSVGRFVYRTKARKHLFTDSPSSASSLHRDKMFFGNPMATSAAAEYGRAQFNQHSQASMVPTQVGFIFDAMYDPFGELSTSTMDPFGENDHPSCGYSLDAVSYDFFPLQPSPTTALRKASAVVPQAASAIDNSTCNWEEPSSIASSGVECHEDDIFRHISPEYGCLV	:	366	66-112 (1.25807E-19)	:		:
72	G8	Phytophthora parasitica	PPTG_19000T0	MEMELPATPTPTDSRMHLTFQSPTADKAQQSLRMQMAAHNFKKRAACDSPVASDDSASPLPVATCNFAALSRHFHLPLKVAAEKFGVRATAFKKRCRAIGIRHWPYRKVRSLKRSLQELEQCQQQAQDGSGPPLSDKQLRQFAGYQSQLKRLLSPETYGIDPFGQILPAHFFQGDADTPDDHDSDEDSCGSQSPRPSVERFVHRNKARKHLFTDSPSSASSPHRDNMFFGNPMAMNAAAEYSRAQFNQYSQAGMIPAQVGFVFDTMYDPFGELSTSTMDPYGENDHPSCGYSLDAVSYDLFPLQPSPTMAMRKATATTQQTASTSNREEPSSIAPSGVEGLEDDIFRHISPEYGCLV	:	357	66-112 (1.15512E-19)	:		:
73	G8	Hyaloperonospora arabidopsidis	Ha_809313	MEMELPATPTPTDSRNMHVTFQSPTADKAQRSLRMQVVAHNFKKRAAYDSPMTSLDGSLSPSLPVATCNFVALSRHFHLPLKVAAEQFGVRATAFKKRCRAIGIRHWPYRKVRSLKRSLQELEQCQQQTQDGSGPPLSDKQLRQFAGYQSQLKRLLSPETYGIDPHGQLLSSHFFHGDTDGSNVLDDHDSDEDSCGSQSPQPVVEHFVQSRNKATKHLYTDSPSSTSAPLSDNLFAGEPMAMNPGSSHHVRAQYNNQFNGGVLSTQSGLVFDTLYDPFCDLTSVTMDPYGENDHPSCGYSLDTISYDFFALQPSPTMAMRRSTTSAQLTAGASSLIPEKTSTVNIAPHGLEGLDDDIFRHISPEYGCLV	:	369	73-115 (3.48511E-19)	:		:
74	G8	Plasmopara halstedii	Phal02726	METELPATPTPIDSRCINLNFQSPTADKAQHTLRMQVATHNFKKRAACDSPVASDDSASPLPVTSCNFTALSRHFHLPLKVAAEKFGVRATAFKKRCRAIGIRHWPYRKVRSLKRSLQELEQCQQQAQDGSGPPLSEKQLRQFAGYQSQLKRLLSPETYGIDPFGQLLPAHFFHSDVADESNTPDDHDSDEDSCGSQSPRPSVEHLVRRTKARKHLFTDSPSSTSSPHRENMFFGNPMNLSAAVGYSRAQYGQTGLTSAQVGFTFDSMYDPFGELSTSNMDSYGENDHPSCGYSLDIVSCDFFPLQPSPTMAARKASAMAQQAFASCHTKSDEAYAAIAPTGVDGLEDDIFRHISPEYGCLV	:	362	67-113 (1.22452E-19)	:		:
75	G8	Pythium ultimum	PYU1_T009544	MQQPSSPHASETSPVTSANNTPVPSGSHAIADATTGQDIPFEFHFDFQSPVAHQRPHHAPFMLATPSSKKHSSLALPISCTFEALSHHFHLPLKVAAEKFGVRATAFKKRCRAIGIRHWPYRKVRSVKRSLLELAKFKEEGALSDKQNIQLAGFEKELDRLLSPETYGIDPASGRLFARFDDDDDCDSEDDDDCDSCGSQSSSRVSSPYSKSPTKSKYKPRARSAPRVKNTMVSNQAQFFYNMVGHEQMNPSSMSETATMPSVSIRFASHPSLNHASSGIPFEAYDPFFGDFKSEYTLTMEDFGDEDHPSCGYTLEGVPSHEDDFFPLLRSPTMAARRSQLSTTASTSIEGSRAQNESENLEDDVFLHISPDFGCLV	:	377	81-127 (1.31004E-20)	:		:
76	G8	Pythium ultimum	PYU1_T011193	MNTLLNSQQQQRTLTLNTMLAMEDEYMRSPGAHTISVAAGLTTTPKKNIMTMSPACNFEAFSLHFHLPLKAAAEKFGVRATAFKKRCRAIGIRHWPYRKVRSLKRSLHELNKCKEQGALNDKQQYQFATFKKQLDKLMSPETYGIDPSGRIAQQHFGDDSEDESDDDDSCASAQSPRYGATFSDCSISPADADKTFTDFPTSTHLRTFRNKQLSHPYMHAVQMKMPQHFIPELSLHHRLHGAKEQMNMYHKYPYGGPYYDQCAQAPIKPHAGDDAVTMNEHPSSGCGLDASTHHEFMPTEMKYEDVRSLNEADDEFTDHATHMDYNNDRFFDDVFLQISPDYGCLV	:	346	57-103 (2.26432E-19)	:		:
77	G9	Phytophthora ramorum	Pr_81265	MLQDSEPLAPLNLQLVPSLQDVYMQSPSNVSGFGDGYAARAHAARKSAFLSLSPACNFEAFSLHFHLPLKAAAEKFGVRATAFKKRCRAIGIRHWPYRKVRSLKRSLQELERCEEQGPLSDKQQAQLATFKRQLAKLMAPETYGLDPSGRLAPHQLLASDDEDDESEDGDESLASQSPRFGDNLVFDCTVSPVERAPKPLGDVIPAGSTHLRSIRRNQVLSLPPAHLSFFDRQELPISRAELKAYYAQQSFGHYDGFSNPSAVDKAAAQMVKSSPMKHRYEDYAPSAFDSADLDFLPSETKYVDVRSLNDADDEFTAHASQVDYSSERFFDDVFLQISPDYGCLV	:	345	57-103 (2.74799E-19)	:		:
78	G9	Phytophthora sojae	Ps_138182	MLQHSESLAPLNLTLVPSLDDVYMQSPSSGLHSDGLAARAHAARKSAFLSMSPACNFEAFSLHFHLPLKVAAEKFGVRATAFKKRCRAIGIRHWPYRKVRSLKRSLQELGRCQEQAPLSDKQQAQYATFKRQLDKLMAPETYGLDPSGRLGPQHQAHFLASDEEEDEAESDDGTDSLAADSPRFGGELAYYDCPSVSRTDGPGKTVHGDVIPAGSTHLRIRRNQVMHLPPAHTSFSEHGLKHEPMTRKELADAYYAQHQFYSQYDSGLAGFANPSAVDKAAALVMKASPTTGHKKRYASEDYPSGLDGADLDFIPSETKYTDVRSLNDVDEEFTAQASQVDYSSERFFDDVFLQISPDYGCLV	:	363	56-102 (5.16251E-19)	:		:
79	G9	Phytophthora capsici	Phyca11_555916	MLQHSESLTPLNLQLVSSLEDVYMQSPSSDGQAARVHAARKSAFLSMSPSCNFEAFSLHFHLPLKVAAEKFGVRATAFKKRCRAIGIRHWPYRKVRSLKRSLQELNRCKERGPLSDKQQAQYETFKRQLDTLMAPETYGLDPSGHLGPQHQLMASDDEDEDVESEDGNDSLAAESPRFDHELSFYDCTVSPTDGDTKTLSDIIPAGSTHLRIRRNQVMHLPPAHLSFFSRGLKNEPMTRNEACYSQQQPNNHFESFHSEKAADLVFNVSPTTYKKRAEDYPSSGFDAADLDFLPSEMKYADVRSLNDADEEFTAHASQVDYSSERFFDDVFLQISPDYGCLV	:	342	52-98 (6.46885E-19)	:		:
80	G9	Phytophthora litchii	Pl_102003	MLQHSGSLAPLNLQLVSSLEDVYMQSPSALSDGQAARAHAARKSAFLSMSPACNFEAFSLHFHLPLKVAAEKFGVRATAFKKRCRAIGIRHWPYRKVRSLKRSLQELNRCKEQAPLSDKQQAQYTMFKRQLDKLMAPETYGLDPSGRLGPQHQLLGSDDDDDEESEDNESLASQSPRFGTELSFYDCTVSPTDGDTKTLGDVIPAGSTHLRIRRSQVMHLPPAHLSFFDKDIKDETINDAYYTQQQFYSHFDGFNPTLGDKANLVLKASPTQKKMFMQSEDYPSSGFESADLDFLPSETKFTDVRSLNDADEEFTAHASQVDYSSERFFDDVFLQISPDYGCLV	:	344	54-100 (5.0659E-19)	:		:
81	G9	Phytophthora infestans	PITG_07958T0	MLQHSESLAPLNLQLVSSLEDVYMQSPVMSDGHAARAHAARKSAFLSMSPTCNFEAFSLHFHLPLKVAAEKFGVRATAFKKRCRAIGIRHWPYRKVRSLKRSLQELNRCQEQAPLSDKQQAQYATFKCQLDRLMAPETYGLDPSGRLGPQHQQLLACDDDDEDAESENDNDSLASQSPRFGTELGFYDCTVSPTDGNAKTLGDVIPAGSAHLRIRRSQVMHLPPAHLSFFDRGLKTEQDFNENYYAQQQFYGHFDSLAKSSSDKAADLIMKASPASHKKAFVEDYPPSAFDSADLDFLPSETKYADVRSLNDADEEFTAHASQVDYSSERFFDDVFLQISPDYGCLV	:	347	53-99 (3.80853E-19)	:		:
82	G9	Phytophthora parasitica	PPTG_08463T0	MLQHSESLAPLNLQLVASLEDVYMQSPVMSDGHAARAHAARKSAFLSMSPACNFEAFSLHFHLPLKVAAEKFGVRATAFKKRCRAIGIRHWPYRKVRSLKRSLQELNRCKEQAPLSDKQQAQYATFKRQLDKLMAPETYGLDPSGRLGPQHQQLLACDDDDEDVESENDNDSLASQSPRFGSELSFYDCTVSPTDGDAKTLGDVIPAGSTHLRIRRSQVMHLPPAHLSFFDRGLKSEEFNEAYYAQPQFYSHFDVFAKSSSDRAADLIMKASPTGHKKAFVEDYPPSGFDSADLDFLPSETKYADVRSLNDVDEEFTAHASQVDYSSERFFDDVFLQISPDYGCLV	:	346	53-99 (4.71724E-19)	:		:
83	G9	Plasmopara halstedii	Phal13638	MLHQFETLPPLNLQLCPDLDDVYMQSPVMTDGHAARVHAARKSAFLSMSPASNFEAFSLYFHLPLKVAAEKFGVRATAFKKRCRAIGIRHWPYRKVRSLKRSLQELHRCQEQAALSDKQQAQYTTFTRQLERLLAPETYGLNPSDRVRPNFLTDDEDVQSDDGNDSFASSPRGNDAQSLHDCSVSPTDEDNKTLSDVLPAGSSQSQVRRPAHLSMKSEGLTHHDMSGTFRAQCYEFLDVLKTSPNDKTLYGADYVSSAFYGADLFLPSEIKYADVRALIDADGEFTAHASQVDYNSDRFFDDVFLQISPDYGCLV	:	315	53-99 (2.95442E-19)	:		:
84	G9	Saprolegnia parasitica	SPRG_04135T0	MELLRPPMPPMNATHMGDDDDMRRRLHAKKAMVASSPMCNFEAFSLYFHLPLKAAAEKFGVRATAFKKRCRAIGIRHWPYRKVRSLKRSLQELNRCKDTGLLNEKQVYQYDTFKKQLDKLMAPETYGIDPSGQFIPNFHHPDDDDDDGMDSGDDMYSVDSPRYGASFSDCSISPTEDDKNHLSSTPFLEYPGSAFEKLPPLRKQSSNSNLFNMQRINVPSEIPGLSLRMSKDLVSLHPPKGVPSLDAYFVEPEPRKSYNEPSGDHGYGLHAYSHPDASSLHHDDIMLADIKYEETDDFDDDDGVGHVDYGSERFFDDVFLHISPDYGCLA	:	330	40-86 (4.39727E-19)	:		:
100	G10	Phytophthora infestans	PITG_12549T0	MTSPLPSVHIIAPPAAAAFPAMLRHKSSLAASYASYVVRVHTRHGIKTLSFDVLADLFTFTAKKAAEDLGISSRTLIRVCRSLGIRRWPYLGFRSEKNVERIRMEAVENLRRKLEKEGEALPTAVLHPNAPSLRGASAKRLLQVKMPQLCLPSLEGPAPSKMSAVRTSTWCSSPTLSNATTTISDDDERMSEPDENDFVAQPTASFPAPYTPAAPLLTPPHTVHNSFNLDVQRVSPNKESRVVFSSMKPPTTSPIPSLNLLVDASILTSFKNVLPAMQVYQEDSAHQPPQPRTMSMQDILTRH	:	303	48-90 (0.000000000102689)	:		:
101	G10	Phytophthora parasitica	PPTG_09070T0	MTSPLPSVHTIAPPAASFPAMLRHKNALAASYASYVVRVHTRHGIKTLSFDVLAELFTFTAKKAAEDLGISSRTLIRVCRSLGIRRWPYLGFRSEKNVERIRMEAMENLRRKLEKEGESLPTAVLHPNAPSLRGASAKRLLQVKMPQLCLPSLEGAVSSKMSTVRTSSWCSSPTLSNATTTISDDDERMSEPDESDFMANAPMAQPTASFSAPYTPAAPLLTPPHTIHGFNLDLNRVSPSKETSVAFSSVNPCLKSNSWTAPRICTQTTRSPTSTIPSLNLLVDASILTSFKNDTQSMPVTQEGPPTHPRTMSMRDILTRH	:	321	47-89 (0.0000000000792459)	:		:
102	G10	Phytophthora capsici	Phyca11_119429	MTCPLPSVHMIAPPPAAFPALPGMIRHQNSLAASYASYVVRVHTRHGIKTLSFDVLAELFTFTAKKAAEDLGISSRTLIRVCRSLGIRRWPYLGFRSEKNVERIRMEAMENLRRKLEKEGESLPTAVLHPNAPSLRGASAKRLLQVKMPQLGLPSLQRSLPAKMSAVRASSWCSSPTLSSATSTISVSDDDERMSESDDSESLASAPVVAQSTSLFPAPYAPAAPLLTPPPTVHGFNLDLQRVSPSKEASTTFSTMSPPASSPIPSLNLLVDASILTSFKNDSPSMTATQESSTQQTHQLPTGLRTMSMQDILTLRH	:	317	50-92 (0.000000000122542)	:		:
103	G10	Phytophthora litchii	Pl_108079	MTNPLPSVHTIAPPVATFPSLPDMARHKSSLAASYASYVVRVHTRHGIKTLSFDVLAELFTFTAKKAAEDLGISSRTLIRVCRSLGIRRWPYLGFRSEKNVERIRQEAMENLRRKLEKEGEALPTAVLHPNAPSLRGASAKRLLQVKMPELALPSLQGSTPSKMSAVRAGSWCSSPTLSNATTTFSVSDDDERMSESDESDFTTNTTQTTAPFFPSYSPAAPLLTPPPMGHGFNLDLQRVSPSKEASVACSTMTPCLKSNSWTAPSISMQTAAANRPAISPIPSLNLLVDASILTSFKNDTPSMNVTQESSHHQLQQLYTHPRTMSMQDILTLHH	:	335	50-92 (0.0000000000648041)	:		:
104	G10	Phytophthora sojae	Ps_128083	MASPLPSVHSIALPTASFPSLPSMARHKSSSLAASYASYVVRVHTRHGIKTLSFDVLAELFTCTAKKAAEDLGISSRTLIRVCRSLGIRRWPYLGFRSEKNVERIRQEAMENLRRKLEKEGESLPTAVLHPNASSLRGASAKRLLQVKMPQIGLQSIATHSKLSAVRSGSWCSSPTLSNATTTISDDDERMSDVDENDFMTHAAPMAAQSTAAIPPPFSPAAPLMTPPSTMHSFNLDLQRVSPNKETSFAFSTNARLKTCDSWTPPSIAAAAAPAPTSVPSASAPPMPSLNLLVDASLLTAFKRDMTSQLTPTQEVQRSTRTMSMQDILTLRQ	:	333	51-93 (0.000000000188537)	:		:
105	G10	Phytophthora ramorum	Pr_RWPc1	MASPLPSVHTITPPATSFPVLAGMMLHKSSLVASYASYVVRVHTRHGIKTLSFDVLAELFTFTAKKAAEDLGISSRTLIRVCRSLGIRRWPYLGFRSEKNVERIRQEAMENLRRKLEKEGESSPTALLHPNAPSLRGASAKRLLQVKMPQLGLPTLRGAASSKLSAGRRSSWCSSPTLSNATTSVSDDDERMSEPDEIEFTANAPTAAQVTSLFPLPYTSAAPLQTPPPTMHDFNLDLQRVSPSKESVALATVSPCFKRNAWTPIVSTQTGRPAPSPIPALNLLVDASILTSFKNDKQATQESRAHQPQHPFARSRTMSMQDILHH	:	326	50-92 (0.0000000000923656)	:		:
106	G10	Hyaloperonospora arabidopsidis	Ha_814062	MASHLPSVQSISMAAATSLPLPELSHHDRSLARSYASYVVRVHTKHGIRTLSFNILAKLFEFTAKKAADKIGISSRTLIRVCRSLGIRRWPYLGFRSEKNVNRIRQEAIGNLRRKLEKERESLTTTELHPDAPSLLRNASAKRLLRVKIPQRDLLPLEEAAPSKMRVVGTSSWCCSPTLSTTTTNVSDNGDERMSGSGGSDYTTKVRMPPQATSSSFNPITSTAPSLTPPAIVHGFILDPQRPSIGKKPGIAVSTVSPCSRNTQWIAPSICTQADTVSRQEPSPMPPLNLLVDASILSGYKGQILMRPMNQGSTLWQQQLNPRTMSMQDILTCS	:	334	50-92 (0.000000000723986)	:		:
107	G10	Plasmopara halstedii	Phal04144	MNSPILPSVHTIAPLLTAFPASSSMSRHKRSLAASYASYAVRVHTRHGIKTLTFDVLAQLFTSTAKKAAEDLGISSRTLIRVCRSLGIRRWPYLGFRSEKNVERIRHEAMENLHCKLMKEGESLSTAILHCNAPNFRGASAKRLLKMPELRPPSLDEATPSKISTVCASCWSSPQAPSNSTTTVPKDDTHMSGSVDSGSVNNVSLAARATATFVVPDFSAKPLLSPPSTTQSFRFDLQRVSPCKEASIATSIVSPFPKSNTWMARKVSNWTPVSCKTSPIPSLDLLVDASILTRFKNEIPTDQARGTQQLSTPPRAMSMKDILTLGH	:	327	51-93 (0.00000000000967923)	:		:
108	G10	Pythium ultimum	PYU1_T014093	MSPSASMTYQGITSAAPASSSSHNSLAAIYSSYVVRVHTRHGIKTLSFNHLASFFTLTAKKAAEDLGISSRTLIRVCRSLGIRRWPYLGFRSEKNVERIRLEAIENLRRKLEKDGSAHAAAVMHPNASSLRGASAKRLLQVKLPQGHMSPMPNVPHQYASSPYGLHTWTVDSIDGNDSEDDSDVDMSDARPSICESTTSSRRSSEDFPQHQVFPLLTPQSTHNGFNLEVRSISPKKPSSAGHPAHFQLAQSNSDSWASKMPHMAQVQARAISPLQNHFKPSSTSTASPFSMPMLNLLVDASILTAFKNENKTQDSNQQNAFAARPVGAPHQLQRRPCPRSMSMRDILSHTAMAA	:	354	45-87 (0.0000000000536537)	:		:
90	G11	Phytophthora ramorum	Pr_85870	MTSTSADFELSELQKYYHLPLREAARRLGSCEAVVKRVCRRKQIQRWPYRQVSSKLIKIQHLCKYMAHVSDAEQKARIQQKIKQLTQEYLELVGGQVPSELQLTPADVPTLPPPSYKGDHPMEPAVLAAASDDEATHEDEEEDVESASEQRLSAYSLRFILSDCTVLETETGTHYTTA	:	178	7-54 (1.17895E-19)	:		:
91	G11	Phytophthora ramorum	Pr_87850	MTSTSADFELSELQKYYHLPLREAARRLGSCEAVVKRVCRRKQIQRWPYRQVSSKLIKIQHLCKYMAHVSDAEQKARIQQKIKQLTQEYLELVGGQVPSELQLTPADVPTLPPPSYKGDHPMEPAVLAAASDDEATHEDEEEDVESASEQRLSAYSLRFILSDCTVLETETGTHYTTA	:	178	7-54 (1.17895E-19)	:		:
92	G11	Phytophthora parasitica	PPTG_02579T0	MTSTSADFELSELQKYYHLPLREAARRLGSCEAVVKRVCRRKQIQRWPYRQVSSKLIKIQHLCKYMAHVSDAEQKARIQQKIKQLTQEYLELVGGQVPSELQLTPADVPTLPPPSYTANAPIDPAVLAAASDDDAGQEEEDEDMDDSSESSGGRRLSAYSLRFILSDCTVLETDTGLQYSTTA	:	183	7-54 (2.00473E-19)	:		:
93	G11	Phytophthora infestans	PITG_05406T0	MTSTSADFELSELQKYYHLPLREAARRLGSCEAVVKRVCRRKQIQRWPYRQVSSKLIKIQHLCKYMAHVSDAEQKARIQQKIKQLTQEYLELVGGQVPSELQLTPADVPTLPPPSYKANAPIDPAVLAAASDDDAGQEEDEDMDDVAEPSGERRLSAYSLRFILSDCTVLETDTGLQYSTTT	:	182	7-54 (8.61641E-20)	:		:
94	G11	Phytophthora capsici	Phyca11_506098	MTSTSADFELSELQKYYHLPLREAARRLGSCEAVVKRVCRRKQIQRWPYRQVSSKLIKIQHLCKYMAHVSDAEQKARIQQKIKQLTQEYLELVGGQVPSELQLTPADVPTLPPPSYKGDSPMDPAVLAAASDDDAGQEEDEDVDDAVESSSEQRLSAYSLRFILSDCTVLETDTGLQYSTTA	:	182	7-54 (5.60049E-20)	:		:
95	G11	Phytophthora litchii	Pl_100608	MTSTSADFELSELQKYYHLPLREAARRLGSCEAVVKRVCRRKQIQRWPYRQVSSKLIKIQHLCKYMAHVSDAEQKARIQQKIKQLTQEYLELVGGQVPSELQLTPADVPTLPPPSYKGDSPMDPAVLAAASDDDAGQEEDEDMDDASEPSGERLSAYSLRFILSDCTVLETATGLQYSTTA	:	181	7-54 (6.13938E-20)	:		:
96	G11	Phytophthora sojae	Ps_129777	MTSTSADFELSELQKYYHLPLREAARRLGSCEAVVKRVCRRKQIQRWPYRQVSSKLIKIQHLCKYMAHVSDAEQKARIQQKIKQLTQEYLELVGGQVPSELQLTPTDVPTLPPPSYKPDGPMDPAVLAAASDDDAGQDEDEEMDDSSESSGEQRLSAYSLRFILSDCTVLETDTGLQYSTTA	:	182	7-54 (5.60049E-20)	:		:
97	G11	Hyaloperonospora arabidopsidis	Ha_808904	MTSTSADFELSELQKYYHLPLREAARRLGSCEAVVKRVCRRKHIQRWPYRQVSSKLIKIQHLCKYMAHVSDVAQKTRIQQKIKQLTQEYLELVGGQVPSELQLTPADVPTLPPPRYTSDTPMDPAVLAAASDDDNGCEMEDEDLDDVSTCDQQLSAYSLRFILSDCTVLETDTGLHYSTNA	:	181	7-54 (3.18898E-19)	:		:
98	G11	Plasmopara halstedii	Phal02914	MASTSADFDLSELQKYYHLPLREAARRLGSCEAVVKRVCRRKQIQRWPYRQVSSKLIKIQHLCKYMAHVSDTEQKSRIQQKIKQLTQEYLELVGGQVPSELQLTPAEVPTLPPPSYKGTSPIDPAVLAAASDDDAGQDEEDEDIDDASASCEQRLSAYSLRFILSDCTVLETDTGLQYSTTA	:	182	7-54 (3.41751E-19)	:		:
99	G11	Pythium ultimum	PYU1_T005446	MVAAVHPMDQQRMAADFELAELQQYYHLPLREAARRLGSCEAVIKRVCRRKQIQRWPYRQVSSKLIKIQHLCKYMAHVKDPEQVARIQQKVKQLTQEYLEIVGGQVPSELQLSAAEAAMVPALPTSGSAGFVDPAEIASAVDDAADEEEMDEEIVVDDSDEPEDDKATASDDTATLSAYSLRFILSDCKVLETHTGVQLSSR	:	202	16-63 (3.0892E-19)	:		:
85	G12	Phytophthora sojae	Ps_139301	MSSTPRATWSASAALESSARPLPDPTLVCNASSSSSCSDSGRDHYAAAPSNDEGANDSEGDEGEDSTASASEAEGATRRRRRQRIHFDVEQLQAVYHLPLKTAAERLGICEAALKRICRRNSIRKWPYRQLSSVRRRIAELKDQRVAYSASTLEGDRVSTPHTDSAVRRPTVSAASPPEHLDARLQQLEAEQANIIRSAHHKRRPKKKNAGRQDTKTSWQQQQGPVPGEALTVLLHGYGTPTEQPAPLDLRRIDRDFPLLFLANVCESVRALHSSNKD	:	278	89-134 (1.03813E-18)	:		:
86	G12	Phytophthora parasitica	PPTG_15217T0	MSSALPPRPGASSPSVSLRRAPWPLQAASTLSGSSSDSDQDEAALSDATNDYAEQEETAPSESEAEDSTRSRRRRQRIHFDVEQLQTVYHLPLKTAAERLGICEAALKRICRRNHIRKWPYRQLSSVRRRIAELKDRRAVMLAGDAGARSPGRGCQEHPISVTPVQFDDRLRRLEEEQNQIIRSAHQPRRPRRTDRPNDTAQRPVHGETLMVHLHGFHNNAGDLPPLDLSQFDHDFPLLFLANVCESVRAYN	:	252	82-127 (1.24037E-18)	:		:
87	G12	Phytophthora ramorum	Pr_75433	MSSMRPPRLEASPAAAARGSISDGDQDATAHSDVELEDEDTAPSDSEDEGSSHSRRRQRIHFDVQQLQTVYHLPLKTAAERLGVCEAALKRICRRNRIHKWPYRQLSSVRRRIADLKERRAASLLEERGVEGPEVSDSLSSLMAEAFDVSLQQLEEEQARIIQSAHQPRRPRKTIQCQATNQRQRPETLAGHVHGFRSKIADLPPLDLRRVDRDFPLLFLANVCESVRAYH	:	231	64-109 (1.10507E-17)	:		:
88	G12	Phytophthora litchii	Pl_103236	MSSLSSPASSTSPGHQRSPQQRQATLSDTANSSDSDHNAAQLNDDDDPEETVPSDSEDEDPTRTRRRQRIHFNVEQLQTVYHLPLKTRLGVCEAALKRICRRNHIHKWPYRQLSSVRRRIAELKDRRAVMLAGSSGKHRIDLEDAHSLSGLIVSEEHFRSVSPTEFDDRLQRLTEEQDQIIQSAHQPRHPSEFVSAEPSQQQQQQQQLRRPELGEALTVHLRGFQSSTGDLPPLDLRRFDNDFPLLFLANVCESVRAYH	:	259	71-116 (0.000000000000022402)	:		:
89	G12	Plasmopara halstedii	Phal00595	MSSELPNLPFLQRDLGSHRASSSHTESSCDSDQFSDVDNIQIEQEEEASSDLEVAFVTRYRRRRQRIHFNVEQLQTVYHLPLKTAAERLGICEAALKRICRRNRIIKWPYRQLSSVRRRIAELEDRRAAMLDQGVVAFSPEHSNVKDQLIFITPAQFNNKLRRLQEEYEQIIRFAHQRFSQSKKVAATLLVQQQKPRPVPGESLTYHLPGVQKENVDFSSDFDHNFPLLFLANVCESIQPQK	:	242	68-116 (4.28043E-19)	:		:
122	G13	Phytophthora ramorum	Pr_83589	MTQVSAIKAKTARTPAQRKSRRKFDFPLQTLIAYSCYRQDDAAKRLGVASITLKRICRRHNYRWGYRSIKAKLRRKDVAMHRLQASKTFHATTPKLFPSSPVVATSEILLQLHQGKSVTSSPTSVSGLSSPISPRSPKLPRKSGLEPQLPPLALVLQWHKLQSIRDKTPLRPMLHRPVDYKSSVYAAAFDNSAPTFPSARMAPLIKTCEAERRLLPSADSLLDRYAYRHYTGSS	:	234	41-70 (0.000000633515)	:		:
123	G13	Phytophthora sojae	Ps_135109	MGALSPIAKVPAKAPLFEFSTPTKAPVLEYETPSSSPEPEKKSRRKYDFPIETLQAFSHFRQDEAAKRLKVSPITLKRICHRHKYRWPYRTIKAQTRRAAKLEAQRLQRQAEFSARRTMTPPPSPSTLAPELLLRLREGHKNKSFNTSPTSVSHTPSPTYPSTPMAEYPPQAEPTTTPQLPPLSLLLAKHQHLSMNATPANRPNRLSYPQTHHNYRVNYKSPIYAASYDPSAPKFPLARLAALSMGDIDRRGF	:	253	52-93 (0.0000000061932)	:		:
124	G13	Phytophthora infestans	PITG_16842T0	MKVFTPPSTPSSSKKNVQSIQPERKSRRKFDFSIKTLQLYSHYRQDDAAKELGVAPITLKRICQRRKYRWPYRTIKAKLRREALAAEKLRNTERLTTRMTTPSSPSLAAPELLLSLSKERKTFNCSPTSVSDVDSTKPMICSPKPRFLLTSDATGLNQLPPLTWVLQRHRMQPPATLPQPLHQLNYKSSFYSASFHAAAPTFPMRTTLRFKEHGKTLQPLLEHEQPHYANI	:	231	31-76 (0.000000110505)	:		:
125	G13	Phytophthora parasitica	PPTG_15201T0	MKAFTPPHSPPSSKKEIESIQPVPKSRRKYDFSIKTLQEYSHYRQDDAAKLLGVAPITLKRICHRRKYRWPYRTIKARLRRSALAAQTKKTTEALATRMTTPSSPSLVAPELLLSLSKERKTFNSSPTAVSDVASTPMVCSPKARYPLTSEMLGSNQLPPLTWVLQRHRMQPLVTPPQRYHPMNYKSSFYSASFPSTAPKFPIRTMLGSKMHEMTLQLLLERSQSRHLPHQTNL	:	234	31-76 (0.000000171392)	:		:
126	G13	Phytophthora parasitica	PPTG_15568T0	MSRGQCSLHQLHDERDYSIVTQFRRPGRKSRIVHDFPIETLKKYSIYRQDDAAEMLGVASITLKRICRRRNYRWTYRAYKAQQRRDKLAFQKRRTGEALQRQRETPSSPSFRIPELLLSLGQERNKVVNCSPTSVSDVGIATPTQFPLTTESRTSDLVRPLLPPLSYFLKKHQSNCKSSFNQRRLLPSTDYKSSIYGASFFPTAPTFPTRGF	:	212	51-77 (0.000183956)	:		:
127	G13	Phytophthora capsici	Phyca11_61134	MNVAIPSSPSSPMTDSESRRPGRKSRIVHDFPIETLKEYSIYRQDDAAEMLGVASITLKRICRRKNYRWTYRAYKAQQRREKLAFQKRRTGEALKRQRETPASPSLRIPELLLSLGQDRSKGVNCSPTSVSDVSVPTPKQLKAQFPLTTERRTPDLVQPLLPPLSYFLKKHQSNCKGSFNQRRLLPSTDYKNSIYGASFFLTAPTFPTRGL	:	211	46-72 (0.0000992305)	:		:
128	G13	Phytophthora litchii	Pl_103240	MSKSPSLSIKKSPAMRKSRRKFDFPVETLIAYSHHRQDDAARLLNVAPITLKRICNRRKYRWPFRTIKAKLRREVLAAQKKQARNAQMKTPPSPPSTSLPVPELLLSLRNDKKNNFNCSPTSVSDVPSSSPMVRSPVGDCPLLNEPMKSQLPPLPPLNLLLKKLELKTSHATPPHLNYGRQMLHHSTNYKSSFYSASYHATDPKFPTGRLSTLANQCVSESWFRPPADGLLSCYPLRRNEL	:	241	26-68 (0.0000437418)	:		:
129	G13	Hyaloperonospora arabidopsidis	Ha_813929	MPSSPLSSKTLMIKTDTTAELSSRKSRLKYDFPIETLIALSHFRQDEAAKILGIASITLKRNCQRHNYRWPYRTIKAKRRREAHLAAKNLSDDFVVSQTSSPAPEILLSLRNVAINRSHLPMAVNGKAAATINRAFSSSIVPFPTTEVVRAYQPMTSDRPPQLPPLSVLLQNLQQRSLPATPPRLQTVVEFVHHHPVEHKNSSYSASFHPTAPKFPLRNLSALADHC	:	227	47-76 (0.00000465427)	:		:
130	G13	Plasmopara halstedii	Phal04326	MTWTPLSSPSAIKTEAEISPVRKSRRKFDFPIQILQEYSHYRQDDAAKLLGVAPITLKRNCQRLRYRWPYRSIKAKLRREALFAQKLDVSNTRNVMLSSHSSSVPGLHLSVSKEKRRSPTIASDVATLMPSVHTLTAHAFLPDESVISNVHPHLPPLSSLLHKHRVQSKFHQLSWLNQPMKYESVHFATSLQSKV	:	195	35-74 (0.00000210154)	:		:
109	G14	Phytophthora parasitica	PPTG_15203T0	MKTLSTSSMLMKTKSKTSRKCSASKSKKERKSRRVYDFDYDFLSQFFHMPQKKAAELIEVSVITIKRNCKRHGFKWPYRANKYKSRNTHVLSDKARAFRDLPLVCMKEQIDATMDDMEQSSECDTDTESVDDDELVKKNFCEILFMLKTSAMPNVASAMIQV	:	162	37-79 (0.0000000140025)	:		:
110	G14	Phytophthora litchii	Pl_102100	MNTTKVPIVTSKPPLPPKRKATTSRKRPAPITKGKNKRKSRRIYDFSEEFLSQLFHMPQRQAAIHLGVAVITIKRCCKRQKFKWPYRANKQKAGKNSLLTEKGLAFKNLPVDSLKVKPYDKVDQEELSCECDTDTESVDDEEQTKKDFCQSVFMLHKACVSTIKK	:	165	49-87 (0.00000359054)	:		:
111	G14	Phytophthora sojae	Ps_135107	MTPTLSPCVKTKAKAKSTTTLKPKAPKGKGASPAADKKKRKSRRKYRFKYEQLSLYFHMPQKLAAKELGVAAITVKRNCKEIGLKWPYRMLKQQAGNRPVMSVRELAFKQLPIVCMLEAGEEEEDDDDEMSECDTDTESIEDDEQERRDFSAILLSMHKTPLV	:	163	50-92 (0.0000000000120073)	:		:
112	G14	Phytophthora sojae	Ps_135100	MTAVFCPNATHKRVPPSATSNDKKQRKSRRKFDLTYEFLSQYFHMSQKEAAKCLKVSVITVKRNCKRYGFKWPYRANKYKAGNRPVLSAKGQAFKQLPLDCMEEEVEEVKEELSEDDTDTESVEDTEQLQKSYSAILLTFRKAPIDV	:	147	33-75 (0.000000000000833564)	:		:
113	G14	Phytophthora ramorum	Pr_96644	MTTVPLTVKLPPTASPAAVPMAKPVSRKRAAPTSKNKKPRKSRLIYDFKPAFLAQYFHMPQRQAAELIGVAVITVKRNCKRYDIKWPYRANKYKSGNKLVMSDKGRAFSQLPLDCMKQMHEEASDNACDTDTESVEDDEQLKKDFCRILFSMREAPTNPQLLWGKTQL	:	168	53-89 (0.00000000131773)	:		:
114	G14	Phytophthora capsici	Phyca11_61172	MAKVNVAPSTPVKKTKTSRKRPSPKIQPLDKKKRKSRIQFEFTKEFLSQFFHVPQKTAAKLLGVATITVKRCCKREGFKWPYRANKYRLAKEAKEKRQWTDKAIAFHQLPLDCMKEVDDDMLEDVNSDCSTDTESVEEEQEKHDACAGLVMLMATGVQRKIEL	:	163	43-83 (0.0000000174329)	:		:
115	G14	Phytophthora infestans	PITG_RWPc1	MKTCPTASTPTKTKAKTSRKCSESKKERKSRRVYDFDYDFLSQFFHMPQKQAAELIEVSVITIKRNCKRHGFKWPYRANKYKNRNKPVLSDKARAFHELPLVCMKEQIEVSMDDVAQQSSECETDTESIEDDELVKKNFCEILFMLKTAAVSDMSRDSGVEQ	:	162	35-77 (0.00000000358824)	:		:
116	G14	Hyaloperonospora arabidopsidis	Ha_813933	MNLTDVIPPPTVLFPSPSMAPPVPIYRKRSIASIHSTEKKKKLRKSRRVYDFTFDFLAQFFHMPQRQAADVLNVSVITIKRNCKRHGFRWPYRANKYKSGHSFVFSEKGRAFHELPLDCLREDPQSELPTKSILKEEPQSELLIKTAPQDELSSECDTDTESIHDDDQAKNDYGEILVSLHKLPMDIDTQ	:	190	51-99 (0.000000000000274637)	:		:
117	G14	Plasmopara halstedii	Phal04327	MNGCSYGSLTMTKVVCDKMEATEAASASRCPDGVSCLEACRAYDDQLPFPDLRNSCVRGCSNITLSIRGTKSRKARKSRRVYDFDFNFLSRYFHMPQKEAAAVLNVSVITIKRNCKHYGFKWPYRANKYKSRSEVVLSEKARAFHELPLECMKKQNDTELQQSSECDTDTESNEDDDVTTNYCEILFMLKASQ	:	193	89-125 (0.00000000010611)	:		:
118	G14	Pythium ultimum	PYU1_T009735	MNISDMIKSLGMTAPVPPRAPLPPLLLTRLTSPVSTVVKKNTRIPSNFAKRSILEHGNPRKKTSKMPKPRRSRIVFDFTKQELARYFHMPQREAAKYLGVAVITVKRNCKRLGIKWPYREAKLKQIRDAKVVAPLHEMQQPNRLPSFDSIVLLSEAA	:	157	77-126 (0.00000000000134205)	:		:
119	G15	Pythium ultimum	PYU1_T009737	MKAASLSSPVSKPAVRSPTNPVNTHSKKLTQGQSRFAQRAILPARIKAGKKPRKTRIVFDFAEAEMAKYFHVSQREAAKFLGVAVITIKRCCKRRGIKWPYREEKLKSLREIKSAHNRRHYNHRKSTSEPHHTPRQLSAAALAYARLPFNCMAENVIATNATNA	:	164	65-109 (0.00000000286626)	:		:
120	G15	Pythium ultimum	PYU1_T009736	MFHRPITQNVYNLPPLVIPSEPSTSRMSISEVIGMLGVSTPIPAPAPLPPLMLMMPSSSPMGSMTKAGGINKEYRFPKRSVLDTPDETKSDRKTRLQFDFTKQELAKYYHMSQREAAKHLGVAVITVKRNCKRQGIKWPYRAAKLKAIQDAKLKAARRPAQQRSTLESNAMALLSEASLAYSRLPVGSAKQ	:	191	99-148 (0.0000000000386211)	:		:
121	G15	Pythium ultimum	PYU1_T009739	MDISALMVRSPGPLAPPAAAPMSPPHTAKVAHGPRASAARKRIRKPVGGPKKPRKTRVIHNFTYEQLAQYFHLSQREAGKRLGVSAITMKRNCKRRGIQWPFRANKIQAARMARCDSDSEDEVTSEDDEVTSRTQPSGVMARSNLDIMSEAALLFARLPYLCVDEGKVTLDE	:	172	61-108 (0.0000000000303661)	:		:
131	G15	Phytophthora sojae	Ps_135095	MRRGRNESFANSPASEHRPIRPASARPPNMMSSMPPFSACAAVPSTFSVAHPLHCGSTAFGYQQQPMTINTFAAPVVASPSRQLASPTMTAAKARAEPAASPSKKARKSRVVFDFTTEEMAKYFHMSQREAAQQLGVATVTIKRNCRRLGIVWPYRLMKSKKHAINWSAISREDAQRIRQERALERAKAGRSPSSRDRSRSRSPSACRSVAATDDEAAATAMTLLSQSSSSISVELTEAGRAFARLPLDCMDSSDC	:	256	114-160 (0.000000000000398517)	:		:
132	G15	Phytophthora sojae	Ps_135096	MRRGRNESFANSPASEHRPIRPASARPPNMMSSMPPFSACAAVPSTFSVAHPLHCGSTAFGYQQQPMTINTFAAPVVASPSRQLASPTMTAAKARAEPAASPSKKARKSRVVFDFTTEEMAKYFHMSQREAAQQLGVATVTIKRNCRRLGIVWPYRLMKSKKHAINWSAISREDAQRIRQERALERAKAGRSPSSRDRSRSRSPSACRSVAATDDEAAATAMTLLSQSSSSISVELTEAGRAFARLPLDCMDSSDC	:	256	114-160 (0.000000000000398517)	:		:
133	G15	Phytophthora sojae	Ps_145373	MRRGRNESFANSPASEHRPIRPASARPPNMMSSMPPFSACAAVPSTFSVAHPLHCGSTAFGYQQQPMTINTFAAPVVASPSRQLASPTMTAAKARAEPAASPSKKARKSRVVFDFTTEEMAKYFHMSQREAAQQLGVATVTIKRNCRRLGIVWPYRLMKSKKHAINWSAISREDAQRIRQERALERAKAGRSPSSRDRSRSRSPSACRSVAATDDEAAATAMTLLSQSSSSISVELTEAGRAFARLPLDCMDSSDC	:	256	114-160 (0.000000000000398517)	:		:
134	G15	Phytophthora ramorum	Pr_75434	MMSTMPFPTCAAALPTFNVLHPLHCGPSAFRSSSNDLPRPMTINTFTSTPPTMSPSSSQLASPTTTTMEARAHPVASPQKKIRKSRVVFDFTTEEMAKYFHMSQREAAQQLGVATVTIKRNCRRLGIVWPYRLMKSKKNAINWSAVSREDAQRIRQERALERAKAGRSPSSRSRSPSASRSSSAADADEVAAKVMTMLSHSSSSTSVELTEAGRAFARLPLDCMGTSC	:	228	90-136 (0.000000000000207344)	:		:
135	G15	Phytophthora ramorum	Pr_85992	MPFPTCAAALPTFNVLHPLHCGPSAFRSSSNDLPRPMTINTFTSTPPTMSPSSSQLASPTTTTMEARAHPVASPQKKIRKSRVVFDFTTEEMAKYFHMSQREAAQQLGVATVTIKRNCRRLGIVWPYRLMKSKKNAINWSAVAREDAQRIRQERALERAKAGRSPSSRSRSPSASRSSSAADADEVAAKVMTMLSHSSSSTSVELTEAGRAFARLPLDCMGTSC	:	224	86-132 (0.000000000000202736)	:		:
136	G15	Phytophthora capsici	Phyca11_507191	MMSSMSPFPTAPSTFNVLHPLHGGPTVFCPQNQSVHISIDTYTPVASPSHLVSPTMSYNKMRSQPAASPNKKARKSRVVFDFTTDEMAKYFHMSQREAAQQLGVATVTIKRNCRRLGIVWPYRLMKSKKYAIDWSAISREDAQRIRQERALERAKAGRSPSSRSRSRSTSSSHSSDASDDEAAAKVMTMLSSSSSNGVDLTEAGRAFARLPLDCMDCRD	:	219	81-127 (0.000000000000130681)	:		:
137	G15	Phytophthora capsici	Phyca11_507193	MMSSMSPFPTAPSIFNVLHPLHGGPTVFCPPNQSVHMSIDTYTPVASPSHLVSPTMSYNKMRAQPAASPNKKARKSRVVFDFTTDEMAKYFHMSQREAAQQLGVATVTIKRNCRRLGIVWPYRLMKSKKYAIDWSAISREDAQRIRQERALERAKAGRSPSSRSRSRSTSSSHSSDASDDEAAAKVMTMLSSSSSNGVDLTEAGRAFARLPLDCMDCRD	:	219	81-127 (0.000000000000133448)	:		:
138	G15	Phytophthora infestans	PITG_16850T0	MQSLPPFPVCVTAPSTFSVAHPLHRGTTVYHQRHSCPNVSFDSFAATLPTASPSQLASPTVTYSKTRAPGVSPNKKTRKSRVVFDFTTEEMAQYFHMSQREAAQQLGVATVTIKRNCRRLGIVWPYRLMKSKKNAINWSAISREDAQRIRKERALERAKAGRSPSNRSRSRSLSSSRSSDLSDDETAAKAIALLSHSSSVKLTEAGRALPRLPLDCMDISN	:	221	85-131 (0.000000000000121754)	:		:
139	G15	Phytophthora infestans	PITG_16853T0	MQSLPPFPVCVTAPSTFSVAHPLHRGTTVYHQRHSCPNVSFDSFAATLPTASPSQLASPTVTYSKTRAPGVSPNKKTRKSRVVFDFTTEEMAQYFHMSQREAAQQLGVATVTIKRNCRRLGIVWPYRLMKSKKNAINWSAISREDAQRIRKERALERAKAGRSPSNRSRSRSLSSSRSSDLSDDETAAKAIALLSHSSSVKLTEAGRAFARLPLDCMDISN	:	221	85-131 (0.000000000000107379)	:		:
140	G15	Phytophthora parasitica	PPTG_15212T0	MNSMSPFPVCVTAPSTFSVAHPLHCGRAAIRQRHSCPNVTINPFSTTTPTASPSQLASPTVTYSKDRALPVVSPNKKARKSRVVFDFTTEEMAKYFHMSQREAAQQLGVATVTVKRNCRRLGIVWPYRLMKSKKNAINWSAISREDAQRIRQERALERAKAGRSPSGRGRSRSLSSTRSSDASDDEAAAKVMTMLCNSSSSGVELTEAGRAFARLPLDCMDTSD	:	224	86-132 (0.000000000000112914)	:		:
141	G15	Phytophthora litchii	Pl_103241	MMNSLSACVSVPSTFSVMHPLHCGSAAFRQQELPNMTINAFVTTPTASPSQLASPTTTYSKNRADPVVSPNKKVRKSRVVFDFTTEEMAKYFHMSQREAAQQLGVATVTIKRNCRRLGIVWPYRLMKSKKNAINWSAISREDAQRIRQERALERAKAGRSPSSRSRSPSTSRSSVADDDEAAAKVMTMLSHSSSSVELTAAGRAFARLPLDCMDTSD	:	217	82-128 (7.55121E-14)	:		:
142	G15	Phytophthora litchii	Pl_110780	MSLFSTCTSAPSSFSVMHPLYCGTEAFHHHESSVIPINLFTKTPPSQLASPTTTYNKNRAHPVTSPNKKIRKSRVVFDFTTAEMAKYFHMSQREAAQQLGVATVTIKRNCRRLGIVWPYRLMKSKKNAINFSSISREDAQRILQERALERAKAGRSPFSCKRSPSTSCSRVVDDEVTAKVMTMLSHNRSKVELTEAGHAFARLPLDCMDTSD	:	212	78-124 (0.00000000000180313)	:		:
143	G15	Hyaloperonospora arabidopsidis	Ha_811344	MPLSACSTFSVAHPLHCGSAASFRQLPTVNTFLLTPALSPLHLASPTISPTKTRTQPGASPNKKVRKSRVVFDFTTEEMAQYFHMSQREAAQQLGVATVTIKRNCRRLGIVWPYRLMKSKKHAINWSAISREDAQRIRQERALEQAKAGRSPSCRSRSASVSSSTAASEDETATKARTTLQRDGSQGTTVELTEAGRVFARLPRDCMDAYE	:	211	73-119 (0.000000000000107701)	:		:
144	G15	Plasmopara halstedii	Phal00599	MQSLHRVEQSDPVMIFASTTRSQAPCYLTSPTVNNSEARLLPIVSPMKRSRKSRIVFDFSTEEMAKYFHMSQRKAAQQLGVATVTVKRNCRRLGIVWPYRLMKSKRHTINRLTISREDAQRIRHERSLARAKASCSLADRIHSQSLESADDKTAANVLTMLNHNQIELTEAGRAFARLPFDCKET	:	185	58-104 (0.00000000000523078)	:		:
145	G15	Plasmopara halstedii	Phal04964	MTTTNISHRILSPVNYGEARKPPVVSPSKRIRKSRIVFDFSTEEMAKYFHMSQREAAQQLGVATVTIKRNCRRLGIVWPYRLMKSKKHAINSSAISCEDAQRIRQERALTRAKAGRSVPRKNCKRFSDSLDEDDAKIMTVDSHKSQGRIKLTDAGRAFARLPLDCEGTFL	:	170	39-85 (0.00000000000199892)	:		:
146	G15	Plasmopara halstedii	Phal04963	MPDYPVNVSRSSTFNVPHPIHRDPPVSCYQQSALDITFASAKPTNYLCPMASPTMSHSGTCKPPVVSPFKRTRKSRIVFDFSTEEMAKYFHMSQREAAQQLGVATVTIKRNCRRLGIVWPYRLMKSKNRVIKCSTILREDIQRIRHTRSLGHAEAGRSHSMHDPRRLLDACNDEVAAKAITLLSHSHIELTQAGRAFARLPLDCVPPLE	:	209	80-126 (0.000000000000923442)	:		:
147	G15	Plasmopara halstedii	Phal00600	MSPLPVCMSPSISFTVPNPLHRHPCQQQSAPDLVFPSTTPKKALYHLASPTMSHSGTRLPPAVSPSKRSRKSRVVFDFSTEEMAKYFHMSQREAAQQLGVATVTIKRNCRRLGIVWPYRLMKSKKHAINWSAISREDAQRIRHMRALEHAKAGRTKLMHSRRRLSDASNKEEVMTAPSYSKVGNVELTEAGRAFARLPLDCMATLE	:	206	77-123 (0.0000000000019653)	:		:
