# Supplementary material for: Conserved Subgroups of the Plant-Specific RWP-RK Transcription Factor Family Are Present in Oomycete Pathogens
Source: Front Microbiol. 2020 Jul 28;11:1724. doi: 10.3389/fmicb.2020.01724 (PMC7399023; doi:10.3389/fmicb.2020.01724)
Supplement: TABLE S2 — RWP-RK domain-containing proteins in non-oomycete species. [file Table_2.XLSX]

## Sheet: S2. RWP-RKs in other species
Supplementary Table S2. RWP-RK domain-containing proteins in non-oomycete species
	Classification	Species	ID	Protein sequence		RWP-RK domain for tree		Ref.
1	Viridiplantae	Arabidopsis thaliana	AtNLP7	MCEPDDNSARNGVTTQPSRSRELLMDVDDLDLDGSWPLDQIPYLSSSNRMISPIFVSSSSEQPCSPLWAFSDGGGNGFHHATSGGDDEKISSVSGVPSFRLAEYPLFLPYSSPSAAENTTEKHNSFQFPSPLMSLVPPENTDNYCVIKERMTQALRYFKESTEQHVLAQVWAPVRKNGRDLLTTLGQPFVLNPNGNGLNQYRMISLTYMFSVDSESDVELGLPGRVFRQKLPEWTPNVQYYSSKEFSRLDHALHYNVRGTLALPVFNPSGQSCIGVVELIMTSEKIHYAPEVDKVCKALEAVNLKSSEILDHQTTQICNESRQNALAEILEVLTVVCETHNLPLAQTWVPCQHGSVLANGGGLKKNCTSFDGSCMGQICMSTTDMACYVVDAHVWGFRD…	:	VNGVVKEKKKTEKKRGKTEKTISLDVLQQYFTGSLKDAAKSLGVCPTTMKRICRQHGISRWPSRKIKKVNRSITKLKRVIESVQGTDGGLDLTSMAVSSIPWTHGQTSAQPLNSPNGSKPPELPNTNNSPNHWSS	:	Koi et al., 2016, Current Biology 26, 1775–1781
2	Viridiplantae	Arabidopsis thaliana	AtNLP6	MELDDLDLSGSWPLDQITFASNFKSPVIFSSSEQPFSPLWSFSETSGDVGGELYSAAVAPTRFTDYSVLLASSESETTTKENNQVPSPSWGIMPLENPDSYCAIKAKMTQALRYFKESTGQQHVLAQVWAPVKNRGRYVLTTSGQPFVLGPNSNGLNQYRMVSLTYMFSLDGERDGELGLPGRVFRKKLPEWTPNVQYYSSKEFSRLGHALHYNVQGTLALPVFEPSRQLCVGVVELIMTSPKINYAPEVEKVCKALEAVNLKTSEILNHETTQICNEGRQNALAEILEILTVVCETYKLPLAQTWVPCRHRSVLAFGGGFKKSCSSFDGSCMGKVCMSTSDLAVYVVDAHVWGFRDACAEHHLQKGQGVAGRAFQSGNLCFCRDVTRFCKTDYPLVHY…	:	PIPEAKTVKKSERKRGKTEKTISLEVLQQYFAGSLKDAAKSLGVCPTTMKRICRQHGISRWPSRKINKVNRSLTRLKHVIDSVQGADGSLNLTSLSPRPWPHQIPPIDIQLAKNCPPTSTSPLSNLQDVKIEN	:	Koi et al., 2016, Current Biology 26, 1775–1781
3	Viridiplantae	Arabidopsis thaliana	AtNLP3	MVGPFKKILHAHNQRFPPSSSSSLDPVVDDSSRKQTRIILSYLLHLSLSLHITYSLCLLHFFFGSSNPFSPMEESNNSAVVDFPDNFMDQLLWEECWEEEATQHDQALSSPSGLKERVACAMGHLQEVMGERELLIQLWVPVETRSGRVLSTEEQPYSINTFSQSQSLALYRDASAGYSFAAEVGSEQLVGLPGRVFLRRMPEWTPDVRFFRKEEYPRIGYARRYQVRATLALPLFQGTSGNCVAVMEMVTTHRNLEYASQLSTICHALEAFDLRTSQTSIVPASLKVTSSSSSSSRTEVASILQGICSSHGLPLAVTWGHQDSSSCLSALISASYAADHGSRCFLAACSEHHLLGGEGIAGRAFATKKQCFATDVAIFSKWSYPLSHYAKMFDLHAAL…	:	SFSSASSLENRKRKTKAEKDITLDTLRQHFAGSLKDAAKNIGVCPTTLKRICRQNGISRWPSRKIKKVGHSLRKLQVVMDSVEGVQGSLHLASFYSSFPQLQSSSSSSFPFINPTQTVHVPPKSPPSSSGSQSS	:	Koi et al., 2016, Current Biology 26, 1775–1781
4	Viridiplantae	Arabidopsis thaliana	AtNLP4	MEDSFLQSENVVMDADFMDGLLLDGCWLETTDGSEFLNIAPSTSSVSPFDPTSFMWSPTQDTSALCTSGVVSQMYGQDCVERSSLDEFQWNKRWWIGPGGGGSSVTERLVQAVEHIKDYTTARGSLIQLWVPVNRGGKRVLTTKEQPFSHDPLCQRLANYREISVNYHFSAEQDDSKALAGLPGRVFLGKLPEWTPDVRFFKSEEYPRVHHAQDCDVRGTLAIPVFEQGSKICLGVIEVVMTTEMVKLRPELESICRALQAVDLRSTELPIPPSLKGCDLSYKAALPEIRNLLRCACETHKLPLAQTWVSCQQQNKSGCRHNDENYIHCVSTIDDACYVGDPTVREFHEACSEHHLLKGQGVAGQAFLTNGPCFSSDVSNYKKSEYPLSHHANMYGLHG…	:	SSTFSSGGFSMMAEKKRTKADKTITLDVLRQYFAGSLKDAAKNIGVCPTTLKRICRQHGIQRWPSRKIKKVGHSLQKIQRVIDSVQGVSGPLPIGSFYANFPNLVSQSQEPSQQAKTTPPPPPPVQLAKSPVSSYSHSS	:	Koi et al., 2016, Current Biology 26, 1775–1781
5	Viridiplantae	Arabidopsis thaliana	AtNLP5	MENNSLPMDPAMDSSFMDGLLLEGCWLETTDASEFLNFSPSTSVAPFDPSSFMWSPTQDTSNSLSQMYGQDCPERSSLEDQNQGRDLSTFNRRWWIGPSGHHGFSVMERLVQAVTHIKDFTSERGSLIQLWVPVDRGGKRVLTTKEQPFSHDPMCQRLAHYREISENYQFSTEQEDSDSSSRDLVGLPGRVFLGKVPEWTPDVRFFKNEEYPRVQHAQDCDVRGTLAIPVFEQGSQICLGVIEVVMTTQMVKLSPDLESICRALQAVDLRSTEIPIPPSLKGPDFSYQAALPEIRNLLRCACETHKLPLAQTWVSCLKQSKTGCRHNDENYIHCVSTIDDACYVGDPTVREFHEACSEHHLLKGQGVVGEAFLTNGPCFSSDVSSYKKSEYPLSHHATM…	:	SSASGFNRVTEKKRTKAEKNITLDVLRQYFAGSLKDAAKSIGVCPTTLKRICRQHGIQRWPSRKIKKVGHSLQKIQRVIDSVEGVSGHHLPIGSFYASFPNLAASPEASSLQQQSKITTFLLSYSHSPPAKSPGSSCS	:	Koi et al., 2016, Current Biology 26, 1775–1781
6	Viridiplantae	Arabidopsis thaliana	AtNLP1	MEDDGGSDGGEGNGGFSPNSSFGAFADTAMDLDFMDELLFDGCWLETTDSKSLKQTEQSPSASTAMNDNSPFLCFGENPSQDNFSNEETERMFPQAEKFLLEEAEVGKSWWIAPSASEGPSSSVKERLLQAISGLNEAVQDKDFLVQIWVPIQQEGKSFLTTWAQPHLFNQEYSSLAEYRHVSETYNFPADEGMKDFVGLPGRVFLQKFPEWTPDVRFFRRDEYPRIKEAQKCDVRGSLALPVFERGSGTCLGVVEIVTTTQKMNYRQELEKMCKALEAVDLRSSSNLNTPSSEFLQVYSDFYCAALPEIKDFLATICRSYDFPLALSWAPCARQGKVGSRHSDENFSECVSTIDSACSVPDEQSKSFWEACSEHHLLQGEGIVGKAFEATKLFFVPEV…	:	GGGNMLSSRRPGEKKRAKTEKTIGLEVLRQYFAGSLKDAAKSIGVCPTTLKRICRQHGIMRWPSRKIKKVGHSLKKLQLVMDSVQGAQGSIQLDSFYTSFPELNSPNMSSNGPSLKSNEQPSHLNAQTDNGIMAEE	:	Koi et al., 2016, Current Biology 26, 1775–1781
7	Viridiplantae	Arabidopsis thaliana	AtNLP2	MEGGRGGGDGNFLPNSNFGVFSDSAMDMDFMDELLFDGCWLETTDGKSLKQTMGQQVSDSTTMNDNNNNSYLYGYQYAENLSQDHISNEETGRKFPPIPPGFLKIEDLSNQVPFDQSAVMSSAQAEKFLLEESEGGRRYWIAPRTSQGPSSSVKERLVQAIEGLNEEVQDKDFLIQIWLPIQQEGKNFLTTSEQPHFFNPKYSSLKRYRDVSVAYNFLADEDSKESVGLPGRVFLKKLPEWTPDVRFFRSEEYPRIKEAEQCDVRGSLALPVFERGSGTCLGVVEIVTTTQKMNYRPELDNICKALESVNLRSSRSLNPPSREFLQVYNEFYYAALPEVSEFLTLVCRVYDLPLALTWAPCARQGKVGSRHSDENFSECVSTVDDACIVPDHQSRHFLE…	:	GVGQTLLGSRRPGEKRRTKTEKTIGLEVLRQYFAGSLKDAAKSIGVCPTTLKRICRQHGITRWPSRKIKKVGHSLKKLQLVIDSVQGVQGSIQLDSFYTSFPELSSPHMSGTGTSFKNPNAQTENGVSAQGTAAAPK	:	Koi et al., 2016, Current Biology 26, 1775–1781
8	Viridiplantae	Arabidopsis thaliana	AtNLP8	MENPFASREKGFGNYSDFPTEQMDGLSSNFGSGVRNLISDDMFNPSSELMNFDSLAAWCNSPSATDILFAQYGLSNSQPMPFGAFTSFHVADPKATSLTRSFYDLESSYYGEERSSAQEMNSQFHRSSDSDELSGKRRKVVNQKIGFPNVLNCTIPRSLSHSLDEKMLKALSLFMESSGSGEGILAQVWTPIKTGDQYLLSTCDQAYLLDPRFSQYREVSRRFTFAAEANQCSFPGLPGRVFISGVPEWTSNVMYYKTDEYLRMKHAIDNEVRGSIAIPILEASGTSCCAVMELVTSKEKPNFDMEMDSVCRALQAVNLRTAAIPRPQYLSSSQRDALAEIQDVLRTVCHAHKLPLALAWIPCRKDQSIRVSGQKSGENCILCIEETACYVNDMEMEGF…	:	TLEQDVSKARTPEKKKSTTEKNVSLSALQQHFSGSLKDAAKSLGGETSAYFQAWVYFFCPTTLKRICRQHGIMRWPSRKINKVNRSLRKIQTVLDSVQGVEGGLKFDSATGEFIAVRPFIQEIDTQKGLSSLDNDAHARRSQEDMPDDT	:	Koi et al., 2016, Current Biology 26, 1775–1781
9	Viridiplantae	Arabidopsis thaliana	AtNLP9	MENPSASRDNKGFCFPDIPVEEMDGWVKNLISEEDMFSSSSTSELMNFESFASWCNSPSAADILFTQYGLSTSQSIIPFGGLEGSYACEKRPLDCTSVPRSLSHSLDEKMLKALSLFMEFSGEGILAQFWTPIKTGDQYMLSTCDQAYLLDSRLSGYREASRRFTFSAEANQCSYPGLPGRVFISGVPEWTSNVMYYKTAEYLRMKHALDNEVRGSIAIPVLEASGSSCCAVLELVTCREKPNFDVEMNSVCRALQAVNLQTSTIPRRQYLSSNQKEALAEIRDVLRAVCYAHRLPLALAWIPCSYSKGANDELVKVYGKNSKECSLLCIEETSCYVNDMEMEGFVNACLEHYLREGQGIVGKALISNKPSFSSDVKTFDICEYPLVQHARKFGLNAAV…	:	TLQQEISGARRLEKKKSSTEKNVSLNVLQQYFSGSLKDAAKSLGVCPTTLKRICRQHGIMRWPSRKINKVNRSLRKIQTVLDSVQGVEGGLKFDSVTGEFVAVGPFIQEFGTQKSLSSHDEDALARSQGDMDEDVS	:	Koi et al., 2016, Current Biology 26, 1775–1781
10	Viridiplantae	Arabidopsis thaliana	AtRKD5	MVDQGFFTLKKEKKKNILIKLFYVKILGFCFCDSWSSSDMAHSLTSLAVFQSVIRKEMVRSLHVYESVEIEREFWFKSKSCYVEKKAKPLFRSEDFRRPEISEGSVFGTWRCIFVFRFNHSLPRFPTLLCLSRNPKLEDIPNLANELKFISELKPSKIYEEEQCSSSTEGYYNSDLPKPRKLVLKQDLNCLPDSETESEESVNEKTEHSEFENDKTEQSESDAKTEILKKKKRTPSRHVAELSLEELSKYFDLTIVEASRNLKVGLTVLKKKCREFGIPRWPHRKIKSLDCLIHDLQREAEKQQEKNEAAAMAVAKKQEKLETEKRNIVKRPFMEIGIETKKFRQENFKKRHRASRAKKNQESLVTSSST*	:	SETESEESVNEKTEHSEFENDKTEQSESDAKTEILKKKKRTPSRHVAELSLEELSKYFDLTIVEASRNLKVGLTVLKKKCREFGIPRWPHRKIKSLDCLIHDLQREAEKQQEKNEAAAMAVAKKQEKLETEKRNIVKRPFMEIGIETKKFRQENFKKRHRASR	:	Koi et al., 2016, Current Biology 26, 1775–1781
11	Viridiplantae	Arabidopsis thaliana	AtRKD4	MSSSKHSSVFNYSALFLSLFLQQMDQNSLHHLDSPKIENEYEPDSLYDMLDKLPPLDSLLDMEDLKPNAGLHFQFHYNSFEDFFENIEVDNTIPSDIHLLTQEPYFSSDSSSSSPLAIQNDGLISNVKVEKVTVKKKRNLKKKRQDKLEMSEIKQFFDRPIMKAAKELNVGLTVLKKRCRELGIYRWPHRKLKSLNSLIKNLKNVGMEEEVKNLEEHRFLIEQEPDAELSDGTKKLRQACFKANYKRRKSLGDDYY*	:	PLAIQNDGLISNVKVEKVTVKKKRNLKKKRQDKLEMSEIKQFFDRPIMKAAKELNVGLTVLKKRCRELGIYRWPHRKLKSLNSLIKNLKNVGMEEEVKNLEEHRFLIEQEPDAELSDGTKKLRQACFKANYKRRK	:	Koi et al., 2016, Current Biology 26, 1775–1781
12	Viridiplantae	Arabidopsis thaliana	AtRKD3	MADQRPLMTWLEANNYESFLQEDIFSFLDQSLFVDPHSSFIDPFKDFQTQNWFSLQDSIVNHISTTFAADHTFLASLDLEAISSTFSLDISSGWWNENNGNYNNQVEPNLDEISRTNTMGDPNMEQILHEDVNTMKEKTSQKRIIMKRRYREDGVINNMSREMMKQYFYMPITKAAKELNIGVTLLKKRCRELGIPRWPHRKLTSLNALIANLKDLLGNTKGRTPKSKLRNALELLEMEKKMIEEVPDLEFGDKTKRLRQACFKAKYKRRRLFSSSS*	:	NMEQILHEDVNTMKEKTSQKRIIMKRRYREDGVINNMSREMMKQYFYMPITKAAKELNIGVTLLKKRCRELGIPRWPHRKLTSLNALIANLKDLLGNTKGRTPKSKLRNALELLEMEKKMIEEVPDLEFGDKTKRLRQACFKAKYKRRR	:	Koi et al., 2016, Current Biology 26, 1775–1781
13	Viridiplantae	Arabidopsis thaliana	AtRKD1	MKSFCKLEYDQVFGKENNSFSFLNHSSLYSHQSELANPFFELEDEMLPSATSSNCFTSASSFLALPDLEPISIVSHEADILSVYGSASWTAEETMFVSDFAKKSETTTTKKRRCREECFSSCSVSKTLSKETISLYFYMPITQAARELNIGLTLLKKRCRELGIKRWPHRKLMSLQKLISNVKELEKMEGEENEDKLRNALEKLEKEKKTIEKLPDLKFEDKTKRLRQACFKANHKRKRRSGMSTPITSSSSSASASSSSYSSVSGFER*	:	TTTTKKRRCREECFSSCSVSKTLSKETISLYFYMPITQAARELNIGLTLLKKRCRELGIKRWPHRKLMSLQKLISNVKELEKMEGEENEDKLRNALEKLEKEKKTIEKLPDLKFEDKTKRLRQACFKANHKRKR	:	Koi et al., 2016, Current Biology 26, 1775–1781
14	Viridiplantae	Arabidopsis thaliana	AtRKD2	MADHTTKEQKSFSFLAHSPSFDHSSLSYPLFDWEEDLLALQENSGSQAFPFTTTSLPLPDLEPLSEDVLNSYSSASWNETEQNRGDGASSEKKRENGTVKETTKKRKINERHREHSVRIISDITTYTTSSAPTTLSKETVSRYFYMPITQAAIALNVGLTLLKRRCRELGIRRWPHRKLMSLNTLISNVKELQKMEGEENAEKLQDALEMLEKEKRTIEDLPDLEFKDKTKRLRQACFKANHKRKKKRSLKSDQSQVPSCSSSGSVPSDESVDEAGMESDEEMKYLLCGFSSEFTSGL*	:	VKETTKKRKINERHREHSVRIISDITTYTTSSAPTTLSKETVSRYFYMPITQAAIALNVGLTLLKRRCRELGIRRWPHRKLMSLNTLISNVKELQKMEGEENAEKLQDALEMLEKEKRTIEDLPDLEFKDKTKRLRQACFKANHKRKK	:	Koi et al., 2016, Current Biology 26, 1775–1781
15	Viridiplantae	Brachypodium distachyon	BdRKD	KYWDDMEQSESKREESEKGLPIICCSDEIGAAFHTKRGDRVRPEEKVLTFKLVSRYFHLPIVQAARELNVGLTILKKKCRDLGIPRWPHRKMNSLQNLINNVEVLKEAGRTNDDGQLKAMVEMLEQERRLLE	:	KYWDDMEQSESKREESEKGLPIICCSDEIGAAFHTKRGDRVRPEEKVLTFKLVSRYFHLPIVQAARELNVGLTILKKKCRDLGIPRWPHRKMNSLQNLINNVEVLKEAGRTNDDGQLKAMVEMLEQERRLLE	:	Koi et al., 2016, Current Biology 26, 1775–1781
16	Viridiplantae	Glycine max	GmNLP13	MDNNNNNNINSSVFVSYACRDPFVSPLLDNFNEPDPALVYLLPEPNLRNDEQQPLQGHVSSTDSTIHDQSHHYCNDNFTIGGGVFPNYEFVEGSSKNKRKYPFTDTDIEDQSFMHDFEAGPSNLNQPASGNMGPRNWPPMPRPFFCTCCQVLRQTIHTNGTDFERLEIHGRIGLISHIIIQNQSITPGGRSCDNYQMIDFTNGSPAEVKGFLEDYIARKDKLGYIIAEESFSEFYEAVCTKLDWVGKRTNNEDDDLTPQNVEEEPEPEPEPPKERRRKRSRKDQSDRINSMTLDDLSGVFHITMKAAKNVLDMSVTAIKSICRKCRLYKWPHRQLQPLARRLKVLKRALESSQDPVVIQTTSMEVRRIKQHMTQLCGGVTPTGIEIPEVEE*	:	SLEIKTKKKPSDRKRGKAEISISLNVLQHYFTGSLKDAAKSLGVCPTTMKRICRQHGISRWPSRKIKKVNHSLSKLKCVIESVHGAEGAFGLNSLSTGSLPIAAGSFSDPFTSNKFHRQTTLTIRPSEPKINEND	:	Koi et al., 2016, Current Biology 26, 1775–1781
17	Viridiplantae	Glycine max	GmNLP6	MTLNDLSGVFHITMKAAKDVLEMSVTVIKAICRKYRLYKWPQRQLQPLARRLKVLKRALESSQDPVIIQTTNMEVRRIKQEMTQLCGGVTPTGIEIPEVEENSV*	:	SLKIKTKKKPSERKRGKAEKSISLDVLQHYFTGSLKDAAKSLGVCPTTMKRICRQHGISRWPSRKIKKVNRSLSKLKCVIESVHGAERAFGLNSLSTVSLPIAAGSFSEPSTSNKFNRQTSLTIRPSEPKINEKD	:	Koi et al., 2016, Current Biology 26, 1775–1781
18	Viridiplantae	Glycine max	GmNLP14	MENQQLTFWKSNYEIDDYPFAPTCQFSSYDYCSWGNANDGYHWPYEFPLQDSYLDAIPYMKCYYPHDILYESTLPIEPTSLSIRDYDFSDVKNVLSALNETDGSDHKPAFSSCNDGESVDEMQEDLKGKKCREEGISSSAKMLSRKTVSQYFYMPISQAARELNVGLTHLKKRCRELGIQRWPHRKLLSLQTLIKNIQEQRETGGHENDEKTRAAIEILEREQRKVEEMPDLELEDNTRRLRQACFKANYKKRKLMGMRLIEPDSSLSGLFNKY*	:	SLETKNINKPLERKRGKTEKSISLEVLQRYFAGSLKDAAKSLGVCPTTMKRICRQHGISRWPSRKINKVNRSLSKLKRVIESVQGAEGAFGLNSLSKSPLPIAVGSFPEPSTPNKFSLPASLSINPSEPQIKENE	:	Koi et al., 2016, Current Biology 26, 1775–1781
19	Viridiplantae	Glycine max	GmNLP7	MDFVFVSDNDFPNLDIIPHTLNNSCFCSPHLNDTHKIMEISPLKGYFSHLDWTPQSPYPSNELPDLESWNLDFILPPLDEDLEELDQKQLKSVVPQGFHCNQEKGFGDALLATENVSATCVKKEKVQIIDQSPLASSSSTKKRPCALEFEEISKYFGVPINEAAKQMNVGVTMLKKRCRELNIMRWPRRKIKSLQMVIDSVKEMGLEDEVARLEEHKKLLEKLPGLELSEEAKKLRHACFKANYKKKRCMALQA*	:	SIETKNIKKPLERKRGKTEKSISLEVLQRYFAGSLKDAAKSLGVCPTTMKRICRQHGISRWPSRKINKVNRSLSKLKRVIESVQGAEGAFGLNSLSKSPLPIAVGSFPEPSTPNKFSQSASLSIKPSEPQVKENE	:	Koi et al., 2016, Current Biology 26, 1775–1781
20	Viridiplantae	Glycine max	GmNLP3	MGWSSFYEIDEEPFPFTCQFSYSGNSEVYPSLDWPYDFPIQDYYIDAVPLMDYYPSDPLYETLTTEPTQSVQDYDFYDIKKGLPFWKEVDAVFDSQKVFLFGNNEESGTKKEMMEDGKVNDNRGIEERISGSSSSCRMLSRKTISQYFYMPITQAARELNVGITLLKKRCREVGIRRWPHRKLMSLQTLINNVQELGKEEGRESEEKLRSAIEILEREKKVLEEMPDTELEDTTKRLRQACFKANYKKRKLTVTGRGREPHSSSFSGFVARSIVNATGEYSNESEEERDIKYLLSQFLE*	:	EGNLSSLGTNKTGERRRAKAEKTITLQVLRQYFAGSLKDAAKNIGVCTTTLKRICRQHGIKRWPSRKIKKVGHSLQKLQLVINSVQGASGAFQIGSFYSNFPDLASPNLSGTGFFSTLNQSDYPNSTSTQPDHGSLS	:	Koi et al., 2016, Current Biology 26, 1775–1781
21	Viridiplantae	Glycine max	GmNLP5	MMGDGGVISSAATMMEAPPPDGTTTTSMDFDYMGELFLDGCWMEASADGSDFLLQSPSFSNTLFDPSFSWPALETNHNESQVAAFGSQQESHNNNMVSVVAGGDYSQQFQSETHSVEGASEGIRRWWFAPTHTPTPSPGPGPSIMEKLIRALMWIKDYNRNKDMLIQIWVPVHKEGRPILAADDLLFSLESKSLNLAKYREISVTYKFSAEESDSKELAWGLPGRVFRDKVPEWTPDVRFFKIDEYPRVDHAQEYDVRGTLAVPIFEQGSKTCLGVIEVVMTTQQINYGPELESVCKALEAVDLRSSKQLSIQNVKQACNRSYEAALPEIHEVLRSACEMHKLPLAQTWVPCVQQGKEGCRHSEDNYLLCISPVEHACYVGDPSIRSFHEACTEHHLLK…	:	EGNLSSPGTSKTGERRRVKAEKTITLQVLRQYFAGSLKDAAKNIGVCTTTLKRICRQHGIKRWPSRKIKKVGHSLQKLQLVIDSVQGASGAFQINSFYSNFPDLASPNLSGTGFFSTLNQSDNPNSTSTQPEHGSLS	:	Koi et al., 2016, Current Biology 26, 1775–1781
22	Viridiplantae	Glycine max	GmNLP4	MEYGGLVQNAYGSYGSFSDILGPETDFIDELFVEGCWLETRVGSYLNCGTEANSSKSNTMRSMESTQIIFQQEESLPDPEISLMVGKRWWIGPRENPGPSSSVKERLVIAVGYLKEYAKNSNLPIQVWVPERRSARAQPQDNIYPYAAALLNGDAAAFQIQEDWVHVNDQYWTPNVRFFRSHEYPRHLRTPGSLALPVFERGTAMCLGVVEILMPNNPPDLQCTVDFTSSTSSHHHNFIPPAVTVKGFDELYQSALNGIVQVLTCVCKAHNLPLALTWAPCIQQAGKSGCGHSNDEMNYVSTVYAASFVADVELMGFLEACSECHLLGGQGVVGTAFTTTKPCFANDITSFSKAEYPLAHHANMFGLHAALGIPLRSASADFVLEFFLPKDCHDTQDQK…	:	GRRVGRKSAGDKRRTKAEKTISLPVLRQYFAGSLKDAAKSIGVCPTTLKRICRQHGITRWPSRKIKKVKELLHSNPQQLRLAVRPLL*	:	Koi et al., 2016, Current Biology 26, 1775–1781
23	Viridiplantae	Glycine max	GmNLP2	MGFVFVSDHDIVPHTFNSSFSSAQVNHTHKIMEISPLEGFSELDWPYSSNHLCFNEFPDLENLDLDFSLPPLGEYLEEELDQKPLNIVVSQGVHCNREKGFGEASSFTIENGSATASYVQNIIRQRPQPVSSSSKKKTCVLKFDEIRKHFGVPITEAAKRLNVGLTMLKRRCRELNVKRWPHRKLKSLQLLIDNVKEMGLEDEVARVEKHKRLLEKLPGMELSEEAKKLRQACFKANYKKRRCMASLQA*	:	GRRGARKSAGDKRRTKAEKTISLPVLRQYFAGSLKDAAKSIGVCPTTLKRICRQHGITRWPSRKIKKVGHSLRKLQLVIDSVQGAEGAIQIGSFYTSFPELSSANGVSESSNINNKFFSEYNQGATTFKSPTSPC	:	Koi et al., 2016, Current Biology 26, 1775–1781
24	Viridiplantae	Glycine max	GmNLP1	MESTLLTNLLVFNNTLQPELMRSVHVYRRGDGEKREVEREFVFSESGSYGEMQATPIPGLVKSRVSEVCEGHRNGVWLCVFAFHADHTPQFCRIPPVLLVTRNPKLKMIPNLLDDLHVIYKLDRKEEDSDIAQDYTGEERQGNSNNCQPSWKVFPVLDQDLNCLPYEDDESESLDNETDVESSPGLLAKKKRAPSDLVAKISLSDLVKYFGMPIVEASRNLNVGLTVLKRKCREFGIPRWPHRKIKSLDSLIHDLQEEVKSQELEDREAALAVAKRQRMLESEKENIEKKPFMDIQSETKRFRQDVFKRRHRARAVGKHNSTVSST*	:	HTFGVKRGRKPGEKRRTKAEKTISLPVLRQYFAGSLKDAAKSIGVCPTTLKRICRQHGITRWPSRKIKKVGHSLKKLQLVIDSVQGAEGAIQIGSFYNSFPELSSRASQSSSPAAQSPPHVPQQP	:	Koi et al., 2016, Current Biology 26, 1775–1781
25	Viridiplantae	Glycine max	GmNLP11	MEYGGLVQNSAYGSFSEIFGPETDFIDELFVEGCWVETRVGSYLNCGGEANSSKPNTMASMETSAQIIFQEESLSDPEISLMVGKRWWIGPRENPGPSSSVKERLVIAVGYLKEYAKNSNLLIQVWVPERRRSARAQPQDNYPYAALLNTTSAFQFQEDWVHDQWTPNIRFFRSHEYPRHLRRPGSLALPVFESGSAMCLGVVEILMPNNPDLHALQSVDFTSSTCHQNFIPPAAVTAKGFDELYQSALNEIVEVLTCVCKAHNLPLALTWAPCIQQGKSGCGHSNDENYVSIVDPASFVADVEVLGFLEACSECHLLGGQGVVGTAFTTTKPCFANDITAFSKAEYPLAHHANMFGLHAAVAIPLLSDSADFVLEFFLPKDCHDTQEQKQMLNSLSML…	:	HTFGGKRGRKPGEKRRTKAEKTISLPVLRQYFAGSLKDAAKSIGVCPTTLKRICRQHGITRWPSRKIKKVGHSLKKLQLVIDSVQGAEGAIQIGSFYNSFPELSSQSSKSNNNNNSSSPTAAAAAAQSPQQP	:	Koi et al., 2016, Current Biology 26, 1775–1781
26	Viridiplantae	Glycine max	GmNLP10	MEYGAFGSLSECEEDLIEELLEKGCWVETNGSSEAQYDIEQELAMPMGKTTWWIGPKGPVSGSSSSVKERLVVAVGYLREYTKNNNAANVLIQIWVPIRRMTGLLAIGLGPDESVSVAFPFPTNMNMNMKSNVNIRFFRSHEYPRIPYEYGSLALPVFERGSGTCLGVLQIVMPAARWDTINYLPQLDNNNNNNAFQGMIPGGVVKVFDEDEVYEASVNEMMEVVRCVCKTQNVPLALTWAPCVQQLCVDCGHSRDENNYVSIVDRACFVGDGQPQLLGFQEACSQHHLFRGQGIVGTAFTTAKPCFAMDITAFTKAEYPLSHHANIFDLHSAVAIPLRTSSYPHFDFVLEFFLPKHCPDHNLFLNSLSILLQQACPTFHLSAPIHDDVFTSLPSESQS…	:	QERNGSKRQVQKNRSTSEKNVSLSVLQQYFSGSLKDAAKNIGVCPTTLKRICRQHGIPRWPSRKINKVNRSLKKIQTVLDSVQGVEGGLKVLDSVQGVEGVLKFDPSMGAFVAGGSIIQEIDAHKSTIKDPVPVAQDAFS	:	Koi et al., 2016, Current Biology 26, 1775–1781
27	Viridiplantae	Glycine max	GmNLP12	MGDSGVTSSAATMMEAPPPDGTTTTATSMDFDYMGEFFLDGCWLEASADVSDFLLQSPSFSNPLFDPSLSWPALETNHNKSQDAAFGTQQESHNNIVSVVAGGGYSQQFQSETHSVEGVSEGVRRWWFAPSPIPSPGPGPSIMEKLIRALMWIKDYNRNKDMLIQIWVPIHKEGRPILAADDLLFSLESKSLNLAKYREISVTYEFSAEESDSKELARGLPGRVFRYKVPEWTPDVRFFRSDEYPRVDHAQEYDVRGTVAVPIFEQGSKTCLGVIEVVMTTQQINYGPELESVCKALEAVDLRSSKQLSIQNVKQACNRTYEAALPEIYEVLRSACEMHRLPLAQTWVPCVQQGKEGCRHSEDNYLLCISPVEHACYVGDPSIRSFHEACTEHHLLKGE…	:	QERNGSKRQVQKNRSTSEKNVSLSVLQQYFSGSLKDAAKKIGVCPTTLKRICRQHGIPRWPSRKINKVNRSLKKIQTVLDSVQGMEGGLKFDPSMGAFVAGGSIIQEIDAPKSTIKDPVPVTQDAFS	:	Koi et al., 2016, Current Biology 26, 1775–1781
28	Viridiplantae	Glycine max	GmNLP8	MGFVFVSDRDFPNLDNVPHTFTSSFSFAQLNHTHKIMEVSPLEGFSELDWWTPQLPYSSNHLCFNEFPDLENLDLDFSLPSLGEHLEEVDQKPSNIVVPEGLRCNHEKVFGDALLATEHVSATCVKKEQVLNNIDQSPLPVLLASNSTTRKKPCALEFEEASFAIQNQNGSATASYLKKEEVQNIIHQRPLPVSSSSKKRTCVLEFDEIKKHFGVPITEAAKRLNVGLTMLKRRCRELSITRWPHRKLKSLQLLIDNVKEMGLEDEVPRLERQKRLLEKLPGLELSEEAKKLRQACFKANYKKRRCMALQS*	:	QTMNGSRKQVEKKRSTVENNVSLSVLQQYFSGSLKDAAKSIGVCPTTLKRICRQHGISRWPSRKINKVNRSLKKIQTVLDSVQGVEGGLKFDPYTGGFIAGGSIMQETEAHKYLVFPEKSSVKDPKPATQKKVS	:	Koi et al., 2016, Current Biology 26, 1775–1781
29	Viridiplantae	Glycine max	GmNLP9	MENQQLTFWKSNYDIDDYYPFAPTSQFSSYDYCGWGSAADGYHWPHEFPLQDSYLDAIPFMKFYYPHDILYETTLPIEPTSLSIQDYDFSDWNEIDGSDHKPVFSSCNDGESVSEMKEDLNAKKCREEKISSSAKMLSRTTVSQYFYMPISKAARELNVGLTHLKKRCRELGIQRWPHRKLMSLQTLIKNIQEQGEAEGHENDEKLRAAIEMLKREKRKVEEMPDLELEDNTRRLRQACFKANYKKRKLVGMRFIEPESSLSGLSNKY*	:	QAMNGSRKQVEKKRSTVEKNVSLSVLQQYFSGSLKDAAKSIGVCPTTLKRICRQHGISRWPSRKINKVNRSLKKIQTVLDSVQGVEGGLKFDPYTGGFIAGGSIMQEIDAHKYLVFPKKSSVKDPKPATQKTVS	:	Koi et al., 2016, Current Biology 26, 1775–1781
30	Viridiplantae	Glycine max	GmRWP3	MDNNNNNYSGFVPNNDTDDDCTFLQTLLELDPQHFYLPTEEFVSLSLQQQQQNDPFGVEKGNNVPFLQGNNNNDFPIGEGVVPDVVDVEEEGPPRRTGKEPIPEGQGDRFFIHGHDIFFFGEGGVGNNVEPPQQNQTQPPNNQDVRSLCSWPPPPEPFSCSCCEVLRQINYTNGVRFDKLEIHGAVGVINHAICLVEDKTSNRPPRDTYQIIDFCNKNTEEIRNFLNVYCKERTEAGFIPIEDPSMSAFYDALCTGMDWTEVSNDVDDDLGPPNGTEQESESEPEAENGRRASTSRPRRRDMAVQRQRVPRMTLSDLSGVFHLTISAAAVKLDVGDSTVKSICRRGKLKRWPQRKVQSLAKKVRVLERALNSPDPGVKRRTLDEIRRLQQEIIENCGGI…	:	EQESESEPEAGNGRRASTSRPRRRDMAVQRQRVPRMTLSDLSGVFHLTISAAAVKLDVSNSTVKSICRRGKLKRWPQRKVQSLAKKVRVLVRALNSPDPGVKRRTQDEIRRLQKEIIENCGGITPTGIPMLQFDEE*	:	Koi et al., 2016, Current Biology 26, 1775–1781
31	Viridiplantae	Glycine max	GmRWP5	MPESEEENQDYVPRSKPSEEAGGGCTMDFDLDLETSWPLDHMAFGSNPMSPFLFSTSSDQPYSPLWAFSDGEDPKLPASAFSDCHKIFSCDSNSIAEKPVENDDNKKLLPPLVPISPVENLDGYCVIKERMTQALRYFKELTELNVLAQVWAPVKNGNRYVLTTSGQPFVLDPHSNGLYQYRTVSLMYMFSVDGENDGSLGLPGRVFQQKLPEWTPNVLYYSSKEYPRRDHAQHYNVRGTLALPVFEPSIQSCVGVLELIMTSQKINYAPEVDKICKALETVNLRSSEILDHPHTQICNEGRQNALSEILEILTVVCETHNLPLAQTWIPCKHRSVLAQGGGVKKSCSSFDGRCMGKVCMSTTDIAFYIIDAHLWGFREACVEHHLQQGQGVAGRAFLS…	:	QRVPRMTLSDLSGVFHLTISAAAVKLDVGDSTVKSICRRGKLKRWPQRKVQSLAKKVRVLERALNSPDPGVKRRTLDEIRRLQQEIIENCGGITPTGIPMLQFDEE*	:	Koi et al., 2016, Current Biology 26, 1775–1781
32	Viridiplantae	Glycine max	GmRWP4	MFPIDNPLLRFLFPRPKQQGNNVPFLQGNNNNDFPIGEGVVPDVVDVEEEGPPRRTGKEPIPEGQGDRFFIHGHDIFFFGEGGVGNNVEPPQQNQTQPPNNQDVRSLCSWPPPPEPFSCSCCEVLRQINYTNGVRFDKLEIHGAVGVINHAICLVEDKTSNRPPRDTYQIIDFCNKNTEEIRNFLNVYCKERTEAGFIPIEDPSMSAFYDALCTGMDWTERQRVPRMTLSDLSGVFHLTISAAAVKLDVGDSTVKSICRRGKLKRWPQRKVQSLAKKVRVLERALNSPDPGVKRRTLDEIRRLQQEIIENCGGITPTGIPMLQFDEE*	:	EQESESEPEAENGRRASTSRPRRRDMAVQRQRVPRMTLSDLSGVFHLTISAAAVKLDVGDSTVKSICRRGKLKRWPQRKVQSLAKKVRVLERALNSPDPGVKRRTLDEIRRLQQEIIENCGGITPTGIPMLQFDEE*	:	Koi et al., 2016, Current Biology 26, 1775–1781
33	Viridiplantae	Glycine max	GmRKD1	MDNNNNNSGFVPNNDTDDDCTFLQTLLEMDPQHFYLPTEEFDSLSQQQQQKNDPFGVEKGNKVSFLQGNNNNDFPIGEGVVPDVVDVEEEEGPPRGAGKELIPEGQGDRFFIHGDDIFFFGEGGVGNNVDPPQENQTQPPNNQDVRSLCPWPPPPEPFSCSCCEVLRQINYTNGVRFDKLEIHGTVGVINHAICHVEDKTSNRPPRDTYQIIDFCNKNTEEIRNFLNVYCKERIEAGFIPIEDPSMSAFYDALCTGMDWTEVSNDVDDDLGPPNGTEQESESEPEAGNGRRASTSRPRRRDMAVQRQRVPRMTLSDLSGVFHLTISAAAVKLDVSNSTVKSICRRGKLKRWPQRKVQSLAKKVRVLVRALNSPDPGVKRRTQDEIRRLQKEIIENCGGI…	:	EDDESESLDNETDVESSPGLLAKKKRAPSDLVAKISLSDLVKYFGMPIVEASRNLNVGLTVLKRKCREFGIPRWPHRKIKSLDSLIHDLQEEVKSQELEDREAALAVAKRQRMLESEKENIEKKPFMDIQSETKRFRQDVFKRRHRARA	:	Koi et al., 2016, Current Biology 26, 1775–1781
34	Viridiplantae	Glycine max	GmRKD8	MEYGGFGSLSECEEELIEELLVQGCWVETSGRSEEMPMGKTWWIGPKANHASVKERLEAAMGYLREYTNNNIQIWVPLRRSAGQELGTDESDTIAFERNRNVKLRLFRSQEGCVGVPVLERGSGTCLGVLEIVMEDEVVSEMMEVVRCVCKAQKVPLALAWAPCVQQKQAKTSSGRSLATAKPCFATDITAFSNAEYPLSHHASIFDLHAAVAIPLTTFSSSFHFVLEFFLPLDCPDHNHFLNSLSLLLHQACRSTFHLSLIHDHHLDFEFLPTESPSQASWIAHMMEAQSQHIKGVCLSLEEEPKEEFKVTTTHYCNWDSTATSTYQAHDQVVFGEESHTHTFGGKRGRKPGEKRRTKAEKTISLPVLRQYFAGSLKDAAKSIGVCPTTLKRICRQHG…	:	EDYESESPDNETDVESSPGFLVKKKRAPSDLVAKISLSDLVKYFGMPIVEASRNLNVGLTVLKRKCREFGIPRWPHRKIKSLDSLIHDLQEEAKNQELEDREAAMAVAKRQRMLESEKENIEKKPFMDIKIETKRFRQDVFKRRHRARA	:	Koi et al., 2016, Current Biology 26, 1775–1781
35	Viridiplantae	Glycine max	GmRKD5	MMRLLGCWLTRTKPLVQSLIQRNSNIGQISTSIFLSNLIMEDHVSPEGKEVSCCTPPGAQLEEPTSVDGGMKKSASEDMFSNFSELMNFDTYAGWSNSPSMTDQSLANVFSSFSLAPYPVPDVLNLVEHGNGPFFMTEDSEIHNDMESAPSCGERIIFQQMDFQLGFLDEANDSNSLDSKQKPNGTSQEVNTTDMCNYIISSSPGRSLDDRMLRALSFFMESADGGMLAQVWVPIKHGDEFILSTSEQPYLLDPKLAGYREVSRAFTFSAEGKTQSCPGLPARVFISHVPEWTSNVGYYNKTEYLRLEHARNHEIRGSIALPISDVHSQVPCAVLELVTTKEKPNFDRELEIVSQALQLVNLRTTMPPRLHPQCLSSNKRAALTEIIDVLRAVCHAHRL…	:	TENVSATCVKKEKVQIIDQSPLASSSSTKKRPCALEFEEISKYFGVPINEAAKQMNVGVTMLKKRCRELNIMRWPRRKIKSLQMVIDSVKEMGLEDEVARLEEHKKLLEKLPGLELSEEAKKLRHACFKANYKKKR	:	Koi et al., 2016, Current Biology 26, 1775–1781
36	Viridiplantae	Glycine max	GmRKD3	MSEPEEENNQDYVPRSKPAEEGGGGCTTMDFDLDLETSWPLDHMAFGSNPMSPFLFSTSSDQPYSPLWAFSDGEDPKLPASAFSDCHKIFSCDSNSIAEKPVENDDNKKNLPPLVPMPPVENLDGYCVIKERMTQALRYFKELTELNVLAQVWAPVRNGNRYVLTTSGQPFVLDPHSNGLHQYRTVSLMYMFSVDGENDGSLGLPGRVFQQKLPEWTPNVQYYSSKEYPRRDHAQHYNVRGTLALPVFEPSIQSCVGVLELIMTSPKINYAPEVDKICKALETVNLRSSEILDHPYTQICNEGRQNALSEILEILTVVCETLNLPLAQTWIPCKHRSVLAQGGGVKKSCSSFDGSCMGKVCMSTTDIAFYIIDAHLWGFREACVEHHLQQGQGVAGRAF…	:	TIENGSATASYVQNIIRQRPQPVSSSSKKKTCVLKFDEIRKHFGVPITEAAKRLNVGLTMLKRRCRELNVKRWPHRKLKSLQLLIDNVKEMGLEDEVARVEKHKRLLEKLPGMELSEEAKKLRQACFKANYKKRR	:	Koi et al., 2016, Current Biology 26, 1775–1781
37	Viridiplantae	Glycine max	GmRKD6	MEDHVSPEGKEVSCCAPPGAQLEESTSVDGGKKNSSSEDMFSNFSELMNFDTYAGWSNSPSMTDLSVANVFSLFSSAPYPPPDGLNLVEQSNGSFFMTEDSEFHNGMESSPSCVERVIFQQMDIHLGFLDEANDSNNLDSKEKLNGKSQQVNTSDMCNYIISRSPGRSLDDRMLRALSFFMESADEGMLAQVWVPTKHGDEFILSTSQQPYLLDPKLAGYREVSRAFTFSAEGKTRTCPGLPARVFISHVPEWTSNVGYYNKTEYLRLEHAKNHEIRGSIALPISDVHSQVPCAVLELVTTKEKANFDRELEIFSHALQLVNLRTSMPPRLLPQCLSSNKRVALTEIIDVLRAMCHAHRLPLALTWIPCCYSEGIRDETERIRIKEGHTSSNEKCVLCI…	:	TEHVSATCVKKEQVLNNIDQSPLPVLLASNSTTRKKPCALEFEEASFAIQNQNGSATASYLKKEEVQNIIHQRPLPVSSSSKKRTCVLEFDEIKKHFGVPITEAAKRLNVGLTMLKRRCRELSITRWPHRKLKSLQLLIDNVKEMGLEDEVPRLERQKRLLEKLPGLELSEEAKKLRQACFKANYKKRR	:	Koi et al., 2016, Current Biology 26, 1775–1781
38	Viridiplantae	Glycine max	GmRKD2	MSESKDENPDLPPKSKPQEEHGFAMDFDISLESLWPSDHISLVSNPMSPFLFSTISDQPCSPVWAFSDAEDERLIRIAASAGNTNTTTENLVENYDNKKTVPPLVAIPTSENPDAYCLIKERMTQALRHFKELTEQNVLAQVWAPMRNGNRYALTTSGQPFVLDPHSNGLHQYRTVSLMYMFSVDGENDEIMGLPGRVFQQKIPEWTPNVQFYSSKEYQRLNHAQHYNVRGTLALPVFELAGQSCVAVVELIMTSQKINYAPEVDKICKALEAVKLRSSEILEHQYIQICNEDRQYALAEILEILTVVCETHSLPLAQTWVPCKHRSVLAHGGGHKKSCSSFDGCCMGQVCMSITEVAFYVIDAHTWGFHEACVEHHLQQGQGVAGRAFLSHNMCFCGN…	:	GESVDEMQEDLKGKKCREEGISSSAKMLSRKTVSQYFYMPISQAARELNVGLTHLKKRCRELGIQRWPHRKLLSLQTLIKNIQEQRETGGHENDEKTRAAIEILEREQRKVEEMPDLELEDNTRRLRQACFKANYKKRK	:	Koi et al., 2016, Current Biology 26, 1775–1781
39	Viridiplantae	Glycine max	GmRKD7	MEYPFSPKDRVIGDWQSSGAQLEGSASLDGRMINSISEDMPNSFSELMNFDTYAGLCYSPSITDQILANELPSFAPLSYPLPDGFNPVQLNSGQCCMSGVGRNNNDTENSSLYGEKVVCQQMDTLLGFLNDTNEANNLNSKLKINVSSQHLNNSDTGNYMMSRPPGLSLDERMLRALSFFKESAGGGILAQVWVPIKDGDQFILSTSEQPYLLDQMLAGYREVSRTFTFSAEGKSGCSLGLPGRVFTSKVPEWTSNVGYYSMSEYLRFEHAINHKVCGSIAFPIFDLHSELPCCAVLELVTTNEKPDFDRELEIVCRALQLVNLRTAKPLRCLPQCLSNNKKATLTEIVDVLRSVCHAHRLPLGLTWIPCCFTECSRGEASSIRIEGGHSTSRGKNILC…	:	GESVSEMKEDLNAKKCREEKISSSAKMLSRTTVSQYFYMPISKAARELNVGLTHLKKRCRELGIQRWPHRKLMSLQTLIKNIQEQGEAEGHENDEKLRAAIEMLKREKRKVEEMPDLELEDNTRRLRQACFKANYKKRK	:	Koi et al., 2016, Current Biology 26, 1775–1781
40	Viridiplantae	Glycine max	GmRKD4	MDSSHTNTTLLTNLLVFNNTLQPELMRSVHVYRRGGGEKREVEREFVFSESGSYVEMQATPIPGLVKSRVSEVCEGHRNGVWLCVFAFHADHTPQFCRIPRLLLVTRNPKLKMIPNLLDDLHMIYKLNRKEEDRDIAQDSTGEERQGHSNNFQPSRKVFPVLDQDLNFLPYEDYESESPDNETDVESSPGFLVKKKRAPSDLVAKISLSDLVKYFGMPIVEASRNLNVGLTVLKRKCREFGIPRWPHRKIKSLDSLIHDLQEEAKNQELEDREAAMAVAKRQRMLESEKENIEKKPFMDIKIETKRFRQDVFKRRHRARAVEKHNSTVSST*	:	NEESGTKKEMMEDGKVNDNRGIEERISGSSSSCRMLSRKTISQYFYMPITQAARELNVGITLLKKRCREVGIRRWPHRKLMSLQTLINNVQELGKEEGRESEEKLRSAIEILEREKKVLEEMPDTELEDTTKRLRQACFKANYKKRK	:	Koi et al., 2016, Current Biology 26, 1775–1781
41	Viridiplantae	Glycine max	GmRKD9	MEYPFSPKESVIGDWQSSGAQLEGSASLDGRMSNSIPEDMPNSFSELMNFDTYAGLCNSPSITDQILANDLPSFASLSYPLPDGFNLVQQYSGQYCMSGVGRNNNDMESSPIYGEKVVCQQMDTLLGCLNDTNEANNLNSKLKMNSSSQHLNNFDTGNYMMSRSPGLSLDERMLRALSFFKESAGGGILAQVWVPIKHGDQFILSTSDQPYLLDQMLAGYREVSRTFTFSTEGKSGCFLGLPGRVFTSKVPEWTSNVGYYSMSEYLRFEHAINHKVRGSIAIPIFDLHSEFPCCAVLELVTTKEKPDFDRELEIVRHALQLVNLRTVKTLRCLPQSLSNNKKATLTEIVDVLRSVCHAHRLPLALTWIPCGYTECSRGEASRIRIKGGHSTSSEKSVLC…	:	NEESGGIEKQMMEEDGKVNNQGREERINNSSCRTLSRKTISQYFYMPISQAATELNVGITLLKKRCREVGIRRWPHRKLMSLQTLINNVQELGKEEGGESEEKLRSAIEILEREKKVLEEMPDTELEDTTKRLRQACFKANYKKRK	:	Koi et al., 2016, Current Biology 26, 1775–1781
42	Viridiplantae	Malus domestica	MdRKD	ILDLDLNSLPSPVTMSESSEDQESGRSSPGITEKKRRAPSGRIASIALSDLAKYFDLPIVEASRNLNVGLTVLKKKCREFGIPRWPHRKIKSLDSLIRDLQEETEVQQKENKAAALAVLKRQRMLERERESIERRPFLEMKTETKRSGRCFQRRQELELL	:	ILDLDLNSLPSPVTMSESSEDQESGRSSPGITEKKRRAPSGRIASIALSDLAKYFDLPIVEASRNLNVGLTVLKKKCREFGIPRWPHRKIKSLDSLIRDLQEETEVQQKENKAAALAVLKRQRMLERERESIERRPFLEMKTETKRSGRCFQRRQELELL	:	Koi et al., 2016, Current Biology 26, 1775–1781
43	Viridiplantae	Marchantia polymorpha	MpNLP	MMEPISNERIQQCLHRWRSADALGLGQLSTSPMAGSPTDSKFIMDDSLLTELMDLDPLVDQNIEPWINASSPGEYYPFTTCSPSNVSGPSSLYYTLNQTIPQGYRGGDCYSLPGHSSNISRIPEGGEDLQRLVSTNATNSSSSSVSNLAFSKSGAWISNDFSPGAYSQDFLPVSPSSLLDRSGCPNQSGNSSEATGVSSSSATADGRGLKHSADVDLSGQVARDESLGPRGGPSLGGYIDSLVYRDSSNGGAEKAEERQDELLEMLGSGRDLIPADKQELRGGRFVSQGHANKGLSQTLKDRMTQALKSISNLTGGDTLIQIWVPTTHGEKLILSTRDQPYVCAANDNRLFCYRNVSANFVFPTEKGSSEYPGLPGRVFLTRAPEWTPNVLYYSSQEFL…	:	AGGSGDGVHKRRPERRRGTNEKTIGLNVLQQYFAGSLKDAAKSIGVCPTTLKRICRQHGISRWPSRKINKVSRSLKKLQGVIDSVQGADGALRINADLASAAAAAAAAVSGVQLGQDNGYGARNSWTVSWATPVPG	:	Koi et al., 2016, Current Biology 26, 1775–1781
44	Viridiplantae	Marchantia polymorpha	MpRWP1	MAGGQLGSPNCDGVVLNSFNSPRFDISEFLKTPKDSTSEEPFFNFAGFNIPTPTFNLLNPLPPFNSRRNPRGEGSEPDFSALLFDKGVESEGTSVDDTLNGELIAFDEIDADIAKDSFALFSGTHENFLNHPISPLRINVPYHSAGTRIPLNFPPPMFTQGSYLGGEPGGLMEVEDRALASMEHGASTSGGANPLMCPSTPMDWSMPREGALQTNSSQQHNTLQCDSCQILRRIIHSNGVQDTKLEIHGCDGQSYHAVLQTRFCIDDGFPATLEQQMVEFPVGNAEYVKQFLLQYSLLRRKEGFVLRHDSLSAGTEGSCLSDRVMVASAIRLPKQLGHSSLPDMLCTSSGQSKLHRSGSMDSGEHTETAMTPVKPPKSNAAAQRERTGKLKMSDLAQHF…	:	HRSGSMDSGEHTETAMTPVKPPKSNAAAQRERTGKLKMSDLAQHFHLPINAAAKELGICPTVLKKICRRNGMRRWPHRKIKSIERIIATLEQTIAEGAGQGDEGIRMEIAMLRNERAQLCAGLLERPENK	:	Koi et al., 2016, Current Biology 26, 1775–1781
45	Viridiplantae	Marchantia polymorpha	MpRWP2	MSQKRCRSSPESSRYVLVDEFGNPAPNCAHSRTISERCEFPLFATACTTDPLSPRSDGGRASEWSVQAQANGREGCRVQKNARRLVFIGENDSIQRLQLAKADGSEPEELDVDATLEDVIICMGNKHLVAIITPAGKPSGNGRPEAANEKLGPTSPMAVSSHHQKPKLRKDVASCYALPATPAALTAEDSDLATFGLASRVPPFKSNCEPPVRGLKITIPSSDPIPAAFHDERNVFGQDSGLDQRPPVVPQAPALAPASASAPAPRASAFIGEILSSNNNHNASIPGAVSSSISTPSPAELAHFLVKGSSLPLSRPSGGMCLNNPMYPPCHSAGFQTFASALISRLPVKAASNAACPSPQPNIALLVQFLASQLRAFIPVSGAQSSPNSAPRSPSGARS…	:	VNTIAAPSSDGLESETMQDRSELIFLVNRRSKTGVGTHHLKLSDLSAYFHLSVVDAAKKLGVSQTTLKKACRKFGLKRWPGRKVRSLESTIHGLEHTIAVGQGAGMEELTEAYMRSEVSKLQQEMDQLVHGTPPQHSPVARTADLYKRLYSRG	:	Koi et al., 2016, Current Biology 26, 1775–1781
46	Viridiplantae	Marchantia polymorpha	MpRKD	MGSTGLRASTFPAASSSSRSLRAIAIFQHLQNLEIFKSVHLYTENGSVTAVQQEFLLSPGSYSQISDPLPFYFSTPTGVEQFMGTLKRLTEFELWQCILEYSSNAPLATTVVPFLSVTRNPQLRTLPTLANDLILVEKAIEREKLLQCPPLRHPPSPRQEQEHLPVGTRGSPEDTRSWNPIKWLPSTSAMSASTGQSAESNDTREDGLGDGSNLQLETLHEWGSDLELASPRMFDTCLGSSWSTSISSVPFTALMSAPSPTSSLMTNHKTACSSWSSPNLGLNSLSGTFDYHLDSSSSQSNFGHGRLALTYDLPSPGGNLSSCHSESVPMSMNGGLAYKARNSAPLRKAVERTRSHCSDESVCTPPILNERQGSGYSLHSHSLPPQATKLRLSDCSHDL…	:	ESVCTPPILNERQGSGYSLHSHSLPPQATKLRLSDCSHDLSPQETSSSRLTETSLSRKDGVTTRNMLEKVSGTSNHHQRGPTERMTEITLSELSNYFNMPITQASKELKVGLTVLKKRCREFGIPRWPHRKMKSLDSLIHNIQELAKGPEGKTSAPVMNAVKELEHQKKRMEERPGIELAERTKRLRQACFKASYKKRR	:	Koi et al., 2016, Current Biology 26, 1775–1781
47	Viridiplantae	Nicotiana tabacum	NtRKD	DKNYYDYTVGEIEFSSGTNNKELIRKRNNNGRHKKSDTLELDEIQRYFHVPINKAAKELRVGLTVLKKRCRELNIMRWPHRKIKSLQTLIDSVKEMGLTSEVEMLEEHQRMLEKLPEMELTERTKKLRQTCFKANYKKRRAGMAAFSF	:	DKNYYDYTVGEIEFSSGTNNKELIRKRNNNGRHKKSDTLELDEIQRYFHVPINKAAKELRVGLTVLKKRCRELNIMRWPHRKIKSLQTLIDSVKEMGLTSEVEMLEEHQRMLEKLPEMELTERTKKLRQTCFKANYKKRRAGMAAFSF	:	Koi et al., 2016, Current Biology 26, 1775–1781
48	Viridiplantae	Physcomitrella paten	PpNLP1	MELPQASRACVPRWRPTTEFGGHGQQQQVVSQAMGVLAGLGGSAGESKFVMDEAVLTDLMELEPLHEQLLGESWAEGNYGDYGGYLALPASSHGGVFAGPVPALASLQAFSYANGSLAASVQAFQQELMLQQALESSQQQSIPGASSSQSSLAMSSAVVSGMSSYSAAVGGRSLSSPSLSEAAHMLLGNQGLAGVVARDGRGMGDSRGGVDGRNGKVEIGEGGVVDKEDDKSSVSTVEGNPVSSGNLEAGVRRPRIAAELPLPLRDRMMEALRLIGQSLEDVLVQVWMPVVQGSRKCLLTREQPFVVEPNNEQLWLYRNMTEGYEFPAERAEGKVLELPGRVFTGQQAEWTPNVQYYSSQEYLRVKEAQRCDIRGSLAVPVLDPVSRQCVAVIELVGRA…	:	GLGQDVASHRRRFERRRGTTEKTIGLNVLQQYFAGSLKDAAKSIGVCPTTLKRICRQHGISRWPSRKINKVSRSLKKLQGVIDSVQGAEGALRISALTGDLSSAAVAAAAVSGHMNKGLAASSPGNLSVSWSTLSPS	:	Koi et al., 2016, Current Biology 26, 1775–1781
49	Viridiplantae	Physcomitrella paten	PpNLP4	MEMPPPNEQRFQPTLPRWRTSELLPFSQQLSPGGPFSGVDSKFLIDDSVLTDLMDLDPLCDQNTEPWAIVGQDFGLPFASFSPGVFSPGNFSPSAMSPPASQVSQSSQLYAQVNTLMAVPGGQFSSGVLVQDGGLSPSSSRLLDLLDQPATSEGYLVAMTPGAGANFAEMPQIYITHGQGSNPHSNSQGAAVTERLNDLGNDRINYGNNCGVVSMRANQGGELAPSSRVGELQDENSQLIDPASFDCTNGAQNAQYDMITKSENSRKRLMTVGTKESLKDRMMQALRLIGRSCVDVLAQVWMPVRTTDNQTVLSTREQPFVLERKTDHMWTYRSISENYVFAVTGGFPGLPGRVYLQQVPEWTPNVQFYSDHEYLRVKHAMACDVKGTLAVPVFEAGSR…	:	SIAQNAANPNRKLDKRRGTTEKTIGLDVLQQYFAGSLKDAAKSIGVCPTTLKRICRQHGIPRWPSRKINKVSRSLKKLQGVIESVQGADGALQINALSGDIASAAVAAAAVTGVPAAKDADTPEGRPAASPSDGHL	:	Koi et al., 2016, Current Biology 26, 1775–1781
50	Viridiplantae	Physcomitrella paten	PpNLP6	MPRWRTSELLALSQQLSPGGQFPGSDSKFLIDDTLLSDLMDLDPLCDQSGEPWVAAGQDFSLPFAAFSPGQFSPGNFSPSAMSPQPQSQASPNSQLYAQVNSGMAVPGGHLSPREILVQDGGLTPSPSRLVDLLEQPSTSEGYLVAMSPGTSANFAEMSQIYLSNGSTANSHANLHSNSHGAMVNERVINLGNNRSNYGRNCLTVTNATMERNPEGESLLRQAELRDEYAGQPMDPAAFEYINATQDAQYDMVTKSETSKKRLVVTGGSLTLKERITQALRFIGRSCVDVLAQVWMPVRTADNQTVLSTREQPFVLERKTDRMWTYRSISENYVFAVTGGFPGLPGRVYLQQVPEWTPNVQFYSDHEYLRVKHAMACDVKGTLAVPVFEASSRNCLAVI…	:	STAQKAANQNRRLDRRRGTTEKTIGLDVLQQYFAGSLKDAAKSIGVCPTTLKRICRQHGISRWPSRKINKVSRSLKKLQGVIESVQGADGTLRINAFSGDIASAAVAAAAVTSTVPAAKDTTTEDGRSAASPSEACH	:	Koi et al., 2016, Current Biology 26, 1775–1781
51	Viridiplantae	Physcomitrella paten	PpNLP5	MPPSEREVAMGISTGDIVSKFVVDDGLLSDFMDLDSLSDQLDEEESWMDGASGSSSCDFTLTPYSMASSDNCYASFSPPSPVTSHSSSLYSSQTPSAAGLDGLQLLQQVLDGAPSAFPPPLSPSPVGSGNIDMLLSDQNLSSMENVVDYNDLFEKSRVNSSFLAMPSEDDEDEAEEKSGLSEEEKVVGEGETRKRTLTRALSSPPMSFRDRLLQAVRYIGRLRMDVLVQVWMPVVQQTSSSSSKRVLITRDQPFVLEQKNDKLSNFRSASEDYEFAADAGITGMGLPGRVFVHQMPEWSPNVQMYNCQEYLRHVEAQRCDVRGSLALPIMDPVSSQCVAVIELVGCTEKIQFHSDVDIVSRAVQAVHLSTVNSLETPVPERLSQGRQAVLNEIAEVLTA…	:	NAAQVAASQRRKLDRRRGTTEKTIGLSVLQQYFAGSLKDAAKSIGVCPTTLKRICRQHGISRWPSRKINKVSRSLKKLQGVIDSVQGADGALRINALTGDITTASMAADNGSGHAGSDGSCAKSKWSVSWSTPAPR	:	Koi et al., 2016, Current Biology 26, 1775–1781
52	Viridiplantae	Physcomitrella paten	PpNLP7	MPPSKTEVAMGANSGEIGSKFVVDDSLLSDLMDLDPLSEQLGEESWMNGGSGSDNCDFNLTSYSVSSSENCYASISPSSPPTSHSSSIFSQTSEADLDALQLLQQVFDGSPSPFSPPLSPSPVGDGNITMLLADQNIITTSNAMEYTDPSEKCRIDTPFLAMPNEEEEDEAEEKSGLSEEEKVVEEGGTRKRTLARALSSSPVCLRDRLLQAVRYIGRFRMDVLVQIWMPQQTSSNPQKRILTTRDQPFILEQRNDKLLHFRNASESYEFAAEAGNSGLGLPGRVFVHQMPEWSPNVQIYNCQEYLRHLEAQRCDVRGSLALPVFEPTTLQCVAVIELVGCTEKIQFFSDVDIISRAVQRLSLGRHSVLNEIAEVLTAVCETHKLPLAQTWVPACRYGS…	:	NTAQDAASQRRRLDRRRGTTEKTIGLSVLQQYFAGSLKDAAKSIGVCPTTLKRICRQHGISRWPSRKINKVSRSLKKLQGVIDSVQGADGALRINALTGDITTASMAVDASTDHIGSDGACAKSKWCVSWSTPALR	:	Koi et al., 2016, Current Biology 26, 1775–1781
53	Viridiplantae	Physcomitrella paten	PpNLP2	MELLRSNPRCGPRTRRTTECGGHGQQQATGATRVVVAGGLGGGSAGEAKFVMDETVLMDLMELDSLSEQLLGETWAGDNHGDYGSYLAYPASCNGGMFAAAGPPPVSQSAQMYSYGNGSMAASLQAFQQELMLQQVVESCQQSIPVASSSPPSLPLSSAPVSGISSYGAAVGSRLLSSSSPSPSGTARTMPGNQSLAGMITGDGRGVGDPRGGVGGRSGVAEIRESGVVDREEEKSSLSTVEGNPVSSGNLEAGVRGPRISAGFPLPLRDRMMQALRLIGRSLKDELVQVWMPVVQGTRKCLMTRDQPFTVEPRNEQLWVYRSVSESYEFPAERVEGKVLGLPGRVFIGQKVEWTPNVQYYSIQEYLRVKEAQRCDIRGSLAVPVLDPVSHQCVAVIEL…	:	SLHQDVASHRRRFERRRGTTEKTIGLNVLQQYFAGSLKDAAKSIGVCPTTLKRICRQHGISRWPSRKINKVSRSLKKLQGVIDSVQGAEGALRINALTGDLSSAAVAAAAVNGHMNKDMAASSQGNLSVSWSTPSLN	:	Koi et al., 2016, Current Biology 26, 1775–1781
54	Viridiplantae	Physcomitrella paten	PpNLP3	MDETVLMDLMELDSLSEQLLGETWAGDNHGDYGSYLAYPASCNGGMFAAAGPPPVSQSAQMYSYGNGSMAASLQAFQQELMLQQVVESCQQSIPVASSSPPSLPLSSAPVSGISSYGAAVGSRLLSSSSPSPSGTARTMPGNQSLAGMITGDGRGVGDPRGGVGGRSGVAEIRESGVVDREEEKSSLSTVEGNPVSSGNLEAGVRGPRISAGFPLPLRDRMMQALRLIGRSLKDELVQVWMPVVQGTRKCLMTRDQPFTVEPRNEQLWVYRSMSESYEFPAERVEGKVLGLPGRVFIGQKVEWTPNVQYYSIQEYLRVKEAQRCDIRGSLAVPVLDPVSHQCVAVIELVGRAEKVQYGPDVDIIARALQAVNLTCPVGLETPPLERSSWGRQAALSEMA…	:	SLHQDVASHRRRFERRRGTTEKTIGLNVLQQYFAGSLKDAAKSIGVCPTTLKRICRQHGISRWPSRKINKVSRSLKKLQGVIDSVQGAEGALRINALTGDLSSAAVAAAAVNGHMNKDMAASSQGNLSVSWSTPSLN	:	Koi et al., 2016, Current Biology 26, 1775–1781
55	Viridiplantae	Physcomitrella paten	PpRWP3	MASGLLESSTCEEVVLDASNSPRFDINEFLKPPKDFNTDEQFFNFSAFNIPAPTGNMLTPLPPLNIRRSGRSDGGPEPDCNALFFDGKEVDGDAAYAEDTLNEELIAFDETATDIAKDPFAHFNVSLDSYINNPPISPVSLEVPTPVCSLERVVPSMTCPSTICTTGFYMVGDTGGLVDMEDRAFVSVEYGASTSGGAHSMNFSGTPLNWDMVREGSIQPNAGKSQNQQFQCASCQILRRIVHSNGGFYVVPSMANVRLTDHDEIVESTLLDIAAFDILQLVLRLVGVACCMRIQDTKLEIHGCDGQSYHAVLQTRFCIDDGFPASFEQQMVEFLVANAEYVKHFLLQYSLLRRKEGFVLQHDSLASHGSGGVGMGMSSERVMGANGRCISKQIGHIAP…	:	HGSGSIDSSDNADASVGLVKPQKSNAAAQRERTGKLKMIDLAQHFHLPINAAAKELGICPTVLKKICRRNGMRRWPHRKIKSIERIIATLEQTIAEGSGQGDEGIRLEIAMLRNERAQLCAGFSGDI	:	Koi et al., 2016, Current Biology 26, 1775–1781
56	Viridiplantae	Physcomitrella paten	PpRWP4	MSSERVMGANSGCLPKSMGHIILPDVLCTSSDFSKSGCAYGKGGLGQNKLHHCGSIDSTDNADMTIGPAKPPKSNAAAQRERTGKLKMTDLAQHFHLPINAAAKELGICPTVLKKICRRNGMRRWPHRKIKSIERIIATLEQTIAEGAGQGDESIRMEIAMLRNERAQLCAGFLGDT	:	HHCGSIDSTDNADMTIGPAKPPKSNAAAQRERTGKLKMTDLAQHFHLPINAAAKELGICPTVLKKICRRNGMRRWPHRKIKSIERIIATLEQTIAEGAGQGDESIRMEIAMLRNERAQLCAGFLGDT	:	Koi et al., 2016, Current Biology 26, 1775–1781
57	Viridiplantae	Physcomitrella paten	PpRWP2	MEGSDRDSEGSKGGSGLIAASLQQTPPPIVSGNGGGGCGGVLGSVDKVKFTVSVRGHQWSSARHVNETLQEFAATIQRNARRLEFIEEQDTIQRLQLSYLDGSEPEDLDVDATLGDVIICMGNKQLVAIVNPTKAPLSGNGCLDAEISGSASPMRLLGVHQKPKSKSDTAINNYNLPPTSCSPDSNGIGTESPRIGPRFMHLGHYKPPYRSNHSKLATEPSTQGLKIAIPPADPPSLSFQEDRFCSFHADYATERLAGSLPPLETSRMNYINGKAMMCGGRDGHGTSTHFSPNPTPSPAELAQMLVRSSSHPHPRMQQQHAGYGGGAMPTIPGVVQCNRSATSTPNANGGFQSFASAMHSRLPMMPNNNVNMHCPHGATTNIALLAQFLASQLRAFVPA…	:	VNTTVAPSSDGVDSEHPNGHSDLVFLVNRRSKRGVGTHHLKLSDLSTYFHLSVVEAAKKLGVSQTTLKKACRKFGLKRWPGRKVRSLESTIHGLEHTIAVGQGAGLEELTEAYMRSEVSKLQQEMNQLVHGTPAQHSPAVRTADLYKRLYSRG	:	Koi et al., 2016, Current Biology 26, 1775–1781
58	Viridiplantae	Physcomitrella paten	PpRWP6	MWRCYAFGVCAATSHLSVGDDGFSDCNNCSSQFRFYQVQAFDDSDMHVYNARNVLERDIAQQKSLIATEDLQHTPKVDVEGEQVQTEVVEQKFGVSAVTKVLGVQQSLGCAKITPKMPTVQETQIEGRLGTVWSHNGATARAHSLWRCMHGHQNSPLEKGSTTTSPFAADIVLYPRSAKSCPTKMNAPATGMKRSRVEFGSRQEECRRLPEAREHEEPTTKKAGAGTRGSQRRWRRPCAEILRIYNYNSAPHCPCRICCVTVDHRHGALDRIILPVEVIAVLTIGVASEGSKGGSGLIAASLQQTPPPIVSGNGGGGCGGVLGSVDKVKFTVSVRGHQWSSARHVNETLQEFAATIQRNARRLEFIEEQDTIQRLQLSYLDGSEPEDLDVDATLGDVII…	:	VNTTVAPSSDGVDSEHPNGHSDLVFLVNRRSKRGVGTHHLKLSDLSTYFHLSVVEAAKKLGVSQTTLKKACRKFGLKRWPGRKVRSLESTIHGLEHTIAVGQGAGLEELTEAYMRSEVSKLQQEMNQLVHGTPAQHSPAVRTADLYKRLYSRG	:	Koi et al., 2016, Current Biology 26, 1775–1781
59	Viridiplantae	Physcomitrella paten	PpRWP5	MPSDVLMNRHMAKLGMAPQSVSWSDGSLTIDDVAKFFSFPIAEAAQKLNVCGSVLQRICKENGIARWPYRKVMAGKSIEEIKEEGLKELAANPSAYKVLDKQPTSSLENISGTPVPTPASIPVSTSPIGSNPTMTVGQTDPKRPAQQAGGASVQRAQVQKSAQKIASAAQTKTSAPGNSPAQRVNQQNTLAQSHSPAPSHVRSPAISHAPAPQKQKPASTLDDFKIGFPSKGLRRASTRWWGSLEKELATTSNLPEDKDIYIECPESLILGSENLSEGGFPTASSLLVRTRKKASLRGRSSIAHAVTRGYGIHKLGAKDAATLKFVFGDSLPKHWKAAFSDVS	:	MPSDVLMNRHMAKLGMAPQSVSWSDGSLTIDDVAKFFSFPIAEAAQKLNVCGSVLQRICKENGIARWPYRKVMAGKSIEEIKEEGLKELAANPSAYKVLDKQPTSSLENISGTPVPTPASIPVSTSPIGSN	:	Koi et al., 2016, Current Biology 26, 1775–1781
60	Viridiplantae	Physcomitrella paten	PpRKD	MLCSGALVNPEAETSSQVYWSEGSPGRGGYQSINAGSEAGREGSMAVRARERGRERAFPSQLSLRWSGLLWSGHPPVPVVLQIFPKRFCASSFIVLISELLLQNLPSGIQLFRQPPPPAFLISAFRVSVPTFPALFPQRSRATELGTLRFSNSRSALIAVHVDRPSWWHRLCNFSVRESEPESEADDLGMLAAAHCCRRDGHAVTAMSFSEFVIASRSGSLGNREGYESRYDPPFCLRRVLHASSYCRIELCRPELIKSVHLYMDDGFVTAVQQEFLLSPDVYTQISEPIPSYFSRFAHNGAKQFIDTLKQLNEADLWQCVLEYHVHTPQDTSIIPLLSVSKNPALYYIPSLAEDLVLVEKAVQIPAHEHQQCIPLRGPDCLDAQQHFPACGGQSYIDG…	:	ESLSEPAGSDRPKGGFSSAALPFDSQKCRIINHRGEVLTHQPCSYELSEPGHDVGHVGECHSMLEMGAEPCNQRGATERMTEITLHELSQYFHMPITQASKELKVGLTVLKKRCREFGIPRWPHRKMKSLDSLIQNIQELARGPEGGTSGPVMSAVKELEHQKKRMEERPGTELAERTKRLRQACFKASYKKRR	:	Koi et al., 2016, Current Biology 26, 1775–1781
61	Viridiplantae	Triticum aestivum	TaRKD1	MEMQQYFGGCGDGDADWFHQLALLPPLPVSSSLPPLPMSEGSCLPMAAAAPTLPLGDCSSALMIRPEEQMGCLQMIPPQAVADDEYSSYATNNVDVLPPFPAGLDDPTAGLDDALLMESFRDIDLEEFADAVGPKIKTEPLDDAMVPADHDFAAQVQQARPVVIMNQQQLNAPHGVRLLNDPDDDDSAVVAGGYEAAAVGCAEQKRVRPAPRRVRKSSGGSRPAAGGKSLDHIGFEELRTYFYMPITKAAREMNVGLTVLKKRCRELGVARWPHRKMKSLRSLILNIQDMGKGATSPAAVQGELEALERYCAIMEENPAIELTEQTKKLRQACFKENYKRRRAAASVNLLEHCYNDLGSHEQQMPLPQMGFFGF	:	PVVIMNQQQLNAPHGVRLLNDPDDDDSAVVAGGYEAAAVGCAEQKRVRPAPRRVRKSSGGSRPAAGGKSLDHIGFEELRTYFYMPITKAAREMNVGLTVLKKRCRELGVARWPHRKMKSLRSLILNIQDMGKGATSPAAVQGELEALERYCAIMEENPAIELTEQTKKLRQACFKENYKRRR	:	Koi et al., 2016, Current Biology 26, 1775–1781
62	Viridiplantae	Triticum aestivum	TaRKD2	MEMQQQYFGGDGDADWFHQLALLPPLPISSSLPPLPMSEGSCLPMAAAAAAALPLGDCSSALMIRPEEQMSCLPMNPSPAVVDDVYSSYAPNNVDVLPPFPAGLDDALLMESFSDIDLEEFADAFGHKIKTEPLDDAMVPADHDFAAQAQQACPVVIMNQQQLNAPRDVRLLIDPDDDDSTVVAGGYEAAAVGCAEQKQVRPAPRRVRKSSGGARPAAGGKSLDHIGFEELRTYFYMPITKAAREMNVGLTVLKKRCRELGVARWPHRKMKSLRSLILNIQEMGKGATSPAAVQGELEALERYCAIMEENPAIELTEQTKKLRQACFKENYKRRRAAASVNLLDHCYNDLASHEQQMPLPQMGFFGF	:	PVVIMNQQQLNAPRDVRLLIDPDDDDSTVVAGGYEAAAVGCAEQKQVRPAPRRVRKSSGGARPAAGGKSLDHIGFEELRTYFYMPITKAAREMNVGLTVLKKRCRELGVARWPHRKMKSLRSLILNIQEMGKGATSPAAVQGELEALERYCAIMEENPAIELTEQTKKLRQACFKENYKRRR	:	Koi et al., 2016, Current Biology 26, 1775–1781
63	Amoebozoa	Dictyostelium discoideum	DdiRWPRK1	MHTSTLEIDLEYLSKYFHMPINSVAKEIGVCATVLKKVCRRNGIPRWPHRKIKSLDKMISNLENMTPKTKEEEIKIQNEIAIIKKKKNYLIKNPNVLASKNQNYLINTIGGMGLDKLSDDEDDESSSSSGSIGNHSSPQLSPTLSPSVNNNFQPILSSSSSVPLSPKQPLFLSSSSLSTTSISSPSSSSLLSSSPLSNSNYKIPKQQQQQQQQQQQQQQQQQQQQQQQQQQQQQQQQQQQQQQQQRLPVQPHLQFLPQQIPLQAQPQIMSQKISSQQLLSQQQRQPIRQQPLSPQPIKSSLLNILNDEYDITLPKLNIPESFSESPLKTLEPILNNNNNSNKNNNNNNNNNNNNNNNNNNNNNNNNNNNNNNNNNNNCNSNNSKKSLNIIPTQNHNILP…	:	MHTSTLEIDLEYLSKYFHMPINSVAKEIGVCATVLKKVCRRNGIPRWPHRKIKSLDKMISNLENMTPKTKEEEIKIQNEIAIIKKKKNYLIKNPNVLASKNQNYLINTIGGMGLDKLSDDE	:	Koi et al., 2016, Current Biology 26, 1775–1781
64	Amoebozoa	Dictyostelium discoideum	DdiRWPRK2	MNTTTNPTTNITTTTTTTNNTNTAKMPQTATIGFEQLSKYFHLPINDVAKELGICATMLKKICRRNGIPRWPHRKIKSLNKMIENLEQSLQNNPSEAEDCIKQEISILKSKKVLIMKNPSILASSAQKRTNAIMGESHSDAAKPVKKIVKTENNNNNNNNNNNNNNNNNNDSHQPMMPQPMMSQQQQIQSIHHPQHHPMSQHQQSSPLSTPSSSISTPPQDLNNSSNGYKNNNINYNQQINMHNQSHGMHQSHNIHQQSHNMHQHQQHQPQLPPPQQAPPQQAPPQQAPPQQAPPQQAPQPTFSINQLLTTSNPFAITPLTSYLLEEEELAHQQQQQQLQQQQQQQQQQQQQQEQQQPSSSSSSSSSSSSSSSHYSHQPSMGYNQSHSSTSNNMPKYVD…	:	MNTTTNPTTNITTTTTTTNNTNTAKMPQTATIGFEQLSKYFHLPINDVAKELGICATMLKKICRRNGIPRWPHRKIKSLNKMIENLEQSLQNNPSEAEDCIKQEISILKSKKVLIMKNPSILASSAQKRTNAIMGESHSDAAKPV	:	Koi et al., 2016, Current Biology 26, 1775–1781
65	Green algae	Chlamydomonas reinhardtii	CreNIT2	MNTGMAYNNGGELKQRLSRALLDVSGTLATVKSGALVQVWMPECTHDGTIVLSCQGLPFAVAGVGDLLALFRCVSVRYRFSTDVMKPSLMGAIGRVYSTLEPEMSHNVQKYDKQVYLRVSEAQRCRVHSTLIIPIFGSDARDTPLAVFELVQGDRDVTFPAVLSQLSASLQNVNLFTIDLETAATAAGLRKWPMHIDMLPASEFSSGAAGTAAGAAGGTAAAGSGPARLSPNGEGQGLHRRLGSARLADVAEDKEPAASSNVIATEEREHQSPSTSRQDEVGSWGAKRTSLTRVSTGNLHGAGGGAAGSGPVHMPTAAGGGATAGAGGIKLSSSPQTMQGPLAAAGTSPPGAGAGTGVPSVALSMPVPVPVQGMSQLTASGSGHAAGPGGAAAGLAGAG…	:	DDERGGGGNPRNNNRVGGGAGKRLRFEDLQAQFGLGLKEAANNLGICATTLKRACRRHGIKRWPRRQIAKLSKALNQMGYQGAPPPGLVQNAVINGVGPGGTATTATKPKPKPKPDPVALQHATQMLLAQQQAALVAA	:	Koi et al., 2016, Current Biology 26, 1775–1781
66	Green algae	Chlamydomonas reinhardtii	CreMID	MACFLARFQFISPDSPATKAVTLQIKRSGQDMYACITGHSYSAPVFTVECKLKPDAEWVRDCMASFKEQMEAEGFLLNEGTSESTLPAQPAKKADLTLHDISAFFHLPVKAAASCLGVSQTYLKILCRRLGIDRWPYRKVASVKKHM	:	ASFKEQMEAEGFLLNEGTSESTLPAQPAKKADLTLHDISAFFHLPVKAAASCLGVSQTYLKILCRRLGIDRWPYRKVASVKKHM	:	Koi et al., 2016, Current Biology 26, 1775–1781
67	Green algae	Volvox carteri	VcaNIT2	MAHSSLGLLAGGSDLKQRLSKALLDVSGTLASVKSGALVQVWMPEHTHDGTIVLSCQGLPFAVAGVGDLLALFRCVSVRYRFSTDVMKPTLMGAIGRVYSTLEPEMSHNVQKYDKQVYLRVSEAQRCRVHSTLMVPVFGSDSRDTPLAVFELVQGDKDVTFPAVLSHLTASLQNVHLFTTDLETAAIAAGLRKWPMHIDMMPSAEHDSAGVGRLSPSRDEPRLMSNFQNMQAGAEEKEQAASSNVVSTEEKQSPNASKGDEAGSRACEWTSQSGAARLSVGNPIGQTCPAGQAPSSGLMATSGSGASRLMAGPAPAAPATMGPTLGICSNSGAAVGKPEAVAAQGFEVSTADGVGARRQSGTGPMEASNAQQFMSWLAQQNATGNNALGQLRTLLEQQQ…	:	DDERPGGHRNNNRVGGGAGKRLRFEDLQAQFGLGLKEAANNLGICATTLKRACRRNGIKRWPRRQIAKLSKALNQMGYNGAPPPGLVQNAVVSAGASSGQAAVKPKPAKKPDAAALQQATQLLFQHQLGAAAAA	:	Koi et al., 2016, Current Biology 26, 1775–1781
68	Green algae	Volvox carteri	VcaMID1m	MLDSICSVGVDGCARCSVYKVYTFTDANCGQVTLELHHCEQTFHANVHGLWRSMRIFEVSCELRNGQNTEWLKECIDAFVKQFISEGFQLQKPDFRAEAPKRQALTRKADLTNADISSFFHMPIKDASRELGLSTTYLKRICRQLGIPRWPYRKVASLAFDAQ	:	AFVKQFISEGFQLQKPDFRAEAPKRQALTRKADLTNADISSFFHMPIKDASRELGLSTTYLKRICRQLGIPRWPYRKVASLAFDAQ	:	Koi et al., 2016, Current Biology 26, 1775–1781
69	Brown algae	Ectocarpus siliculosus	Es_D8LRL6	MITELLLATQDRTYANEKGPGVHRARHVEPGCGGRGHAEGQQQVECCRHRFFIVVAAATAARALGISLNKLKRACRQYGIPRWPYRQVRSIRSTIHSLKNALEKCDSDIERASLKDRLESLIKKESLVCKFASCGLTGPLRNMLFSSKPESICDVLIKDIVEQSGRPIGAGGAGQDQANVAGLKRRREQGEGVGVGVGMVGHADGMSMPPGYGSDKQHVWMPANMSPNMYRMPMGPAGGGHMPPPGMDMGMQYFMPPDSTGGMGYMDGSQHHHHAPGAGAQPQHQGQHPQQAQQQQLMLMQSNPGFAMQGGFVPVGYDLYSQAAPFAGAGMDGLSAGAPGAAHPLVPYMQGARIPGATGAGDAMRASAAHYPQQWHSGEAAGLGGNVAAILQQQQQQFM…	:	MITELLLATQDRTYANEKGPGVHRARHVEPGCGGRGHAEGQQQVECCRHRFFIVVAAATAARALGISLNKLKRACRQYGIPRWPYRQVRSIRSTIHSLKNALEKCDSDIERASLKDRLESLIKKESLVCKFASCGLTGPLRNMLFSSKPESICDVLIKDIVEQSGRPIGAGGAGQDQANVAGLKRRREQGEGVGVGVGMVGHADGMSMPPGYGSDKQHVWMPANMSPNMYRMPMGPAGGGHMPPPGMDMGMQYFMPPDSTGGMGYMDGSQHHHHAPGAGAQPQHQGQHPQQAQQQQLMLMQSNPGFAMQGGFVPVGYDLYSQAAPFAGAGMDGLSAGAPGAAHPLVPYMQGARIPGATGAGDAMRASAAHYPQ	:	Identified in this study
70	Brown algae	Ectocarpus siliculosus	Es_D7G8F1	MKTDDTLTPPRYQSEKLGRREIFRDIARRVPKDKLRLFMTMTQVAAAKAIGISPTTLKKLCRYYGISRWPYRQIAGKTRAVDRLGELLDEPSSELPKAVLKDHLSLLRRRVLGDGGPTMARRASSAPHGLVRYGGADTDHAGTPGGAASFVLNADPPSSPCAAAACSAPLSCHLHQSPARDGMTSSMPAYCCYHGNGVAPIGGMHTTQMTAFRGRGRYDGESIRPAFSSAAIPVAVAQMMPTPATGSSTPTVAVRRSHVLPSTVGEAEPAASAADGVRSNSSTSAGNDIERDLVRAPTHAVARDGAGIAPLPRPPPPPPSSWSPGLADFPPRRAAMHRWAGASRPMAATADFGPQHHGPFQLRREPPQGSLAMPWPTCKGPSRLSYGSTPVQHPGGGAF…	:	MKTDDTLTPPRYQSEKLGRREIFRDIARRVPKDKLRLFMTMTQVAAAKAIGISPTTLKKLCRYYGISRWPYRQIAGKTRAVDRLGELLDEPSSELPKAVLKDHLSLLRRRVLGDGGPTMARRASSAPHGLVRYGGADTDHAGTPGGAASFVLNADPPSSPCAAAACSAPLSCHLHQSPARDGMTSSMPAYCCYHGNGVAPIGGMHTTQMTAFRGRGRYDGESIRPAFSSAAIPVAVAQMMPTPATGSSTPTVAVRRSHVLPSTVGEAEPAASAADGVRSNSSTSAGNDIERDLVRAPTHAV	:	Identified in this study
71	Brown algae	Ectocarpus siliculosus	Es_D8LJT6	MSGSSPISTPTALPPAAAEREGPSATDQQHQHQHQHAHPYHLELTPQQQHDADQAAIKAAAAAVEAVHRAAAAPPSMYGTEDDEEDDDDIPGLEDKRAKRGFSKRVTLRDLERYFEYPIEEVSKMMGVSTTIIKRLCRKYGIKRWPYRQIRSVNKSIKYVELLARTAQGVDRQRLQEQLVSLHYKKQLICQAATTGASAKVRKSILQMRPEELDAETLLRTGGGASTGGGAGTTAAAAAAAAAAAAAAATEFGDLGNPTSPLAAAPGVQQEEAGSAGGGEASAGGDGAYGPDIQAHGYPGMPGYGVPGMGSYPSLAAGGGDPTLASSSFGMNGMNGMNGMAAMQLAAQSMHQHSHDQAVQAQAQAQAQAQAQAQAQAQAQAQAQAQAAAQAGMGIHHPH…	:	HDADQAAIKAAAAAVEAVHRAAAAPPSMYGTEDDEEDDDDIPGLEDKRAKRGFSKRVTLRDLERYFEYPIEEVSKMMGVSTTIIKRLCRKYGIKRWPYRQIRSVNKSIKYVELLARTAQGVDRQRLQEQLVSLHYKKQLICQAATTGASAKVRKSILQMRPEELDAETLLRTGGGASTGGGAGTTAAAAAAAAAAAAAAATEFGDLGNPTSPLAAAPGVQQEEAGSAGGGEASAGGDGAYGPDIQAHGYPGMPGYGVPGMGSYPSLAAGGGDPTLASSSFGMNGMNGMNGMAAMQLAAQSMHQHSHDQAVQAQAQAQAQAQAQAQAQAQAQAQAQAQAAAQAGMGIHHPHPYHD	:	Identified in this study
72	Brown algae	Ectocarpus siliculosus	Es_D7FS12	MAQPSGGLQDSRSQAPSLASSSRLQRGIPSFKLSDDELARSKRFRNRVPSDGSRDGAGSHEGGGPTPTTTLEGIPAPGPRSVSSFTLASDVFRMSHNSSWGSGTGSNFFGFGLPSVDGEGEDAVQRFDDATFNDLNFFTMEGIGPSDLPETAPRETSGPGLDTKPTDTRSSTDGGGPDRYSIERGGTHGGPRSDPLQPAVAKEEMVVPAIVDGTGSASNILRRASSARDVLRSASMSGRDSNRDFLEGNVFDLEGGLPTFSTAMEEYLNRQLEAAEHSLDDPAGDERAFGCMAGARDGGAGVGGTGGTGAEGHLGVAGRVGASPIEHPTRSVVVKQECRRSRGASDGVLQGTTHSQCTQEEGGGLETKAAERRTRCKRGTQQQKQKRSKHETKSESDEY…	:	QSEYEPPTCTPREGKAKKGRGRRRGAAATTATRAAKTSSGSSGVRTASVSSAFLRRGGSLKRQTSEDVAARLPLEVLECFYHVPLNVAAQQLNVSLTMLKKLCRAYGVKRWPHRQVSSLDKTTSKLEDKIKTRRDGGKDAPSLVRKLTQARKRRKVIIKTASAGLDASVLNSIFTCRPGDIDEDMLLSSTDVAKAVEKVQFRQDADHKGSGAESDSAAGDNSDSNSDSDDDDDVESYGPRAKPPSPPPPAAAKKTTRIRAVFAATPAFCSKPPAVAKSVASPPPAFEPGGRSKSAATPRPGVEPGNKTAGNKPT	:	Identified in this study
73	Brown algae	Ectocarpus siliculosus	Es_D8LEC2	MHTPLLNSHHRDTGLLETLEKPDKEPSTSRQQDTVMSLSTHSGTRGRPPANRASCGNSTIPDITVRSPADGLPPRLAIPHEPPKVPRRTPSKGNKRETLADIAKRIPVGLMRHYFNYPLRAAAEAMDISVTTLKRLCRRHGVKRWPHRQICGINRTLNDLETQHDTAKGDEVDSVADQLRQLYRRRDVIIELAFESDDESISNGSDDAPPAGRKLSKRGSFTSSDGGGSSASSSSFPSPPSSPSPSRSSSFVSPPASPTPTDERTHTAAGVTWLNNGAPGTGLPSLAPVLSVTVSSGGGGGGGGSSSSRSSKCPAVRSRGSSRGAKISSGGVGSSGSSGSYGKTSSGSMRPHRPSGTSGSGRSKGPRKPRSSAMFGSIPGLGKVPPPVVTVATGAAVST…	:	THSGTRGRPPANRASCGNSTIPDITVRSPADGLPPRLAIPHEPPKVPRRTPSKGNKRETLADIAKRIPVGLMRHYFNYPLRAAAEAMDISVTTLKRLCRRHGVKRWPHRQICGINRTLNDLETQHDTAKGDEVDSVADQLRQLYRRRDVIIELAFESDDESISNGSDDAPPAGRKLSKRGSFTSSDGGGSSASSSSFPSPPSSPSPSRSSSFVSPPASPTPTDERTHTAAGVTWLNNGAPGTGLPSLAPVLSVTVSSGGGGGGGGSSSSRSSKCPAVRSRGSSRGAKISSGGVGSSGSSGSYGKTSSGSMRPHRPSGTSGSGRSKGPRKPRSSAMFGSIPGLGKVPPPVVTVATG	:	Identified in this study
74	Brown algae	Ectocarpus siliculosus	Es_D8LNV2	MVERLGGAPIANAAAAAGGRVGTARGNGGGFPPHPADEDVVDDGGVFPHYSARAAAGRRDGGGGGGGGGGGRSGGGPQEWSRQQRHAQQQELHPARGRAGSASDGQVAAPSRPPMPGAGATPAAASVAEQFGGVGDGRGPGRSRGVADAVDYYDHDHPYYRRDREPRGGGGPAMGGRGRHPYNDVGPPMGAQGSPAAVPAAHHPYPGPPRADHDHHRAGSGAGGRGGGGRPRSPVQMAARGSPRSSGHPMRPPDRGGEAVLPPRYVRASPPSINQTLCEAIERVFEHREKMAGAGVGVGGRVASAAVTEGSNTSTGLRGDAEMNGGRRGAAPPPRGVSSSLALDAKKATLRIIAIMESFEGRLNDVMRDARARAELDAIFPGMHEREFRALLEECIERS…	:	PAASGGARPRVDSLAGEDCDVGKPFCEVVRDASGLTRLFIPETPPVVPRRPPSKGNKRETLGDIAHRIPVTVMRPYFNYPLRTAAEAMNISVTTLKRLCRRHGVKRWPHRQISGINRAMAHLEFQQDQAGRRNSEKITTRNNQVSEQMQELLRRRKVMIEHAFESDDGGSRQQWKSSDSEDEDGGGGGAGGGDPESFSDANPDHHHSFAPKRRAIKDTAAISNGNAWGR	:	Identified in this study
75	Brown algae	Ectocarpus siliculosus	Es_D7FN15	MPKDKHRRSCSKKSGRSSSKNSNNGTEDSRGPAVRRLRIPDEPPTLPPRDVSKAGSKREVLADIAKRIPVELMREYFNYPLRVSAEAMHISVTTLKRLCRRHGVKRWPHRQISGLNRTLGDLEAQHDAARGEEEIAAVEEELRQLHRRREVIIERAFESDDESTRNKDGAHLSPGVRRKRSGDRGDRGGGGGDSVSSSSEDEGEEEEEEGKGRGGRSSSSGSSGSRSGSSGGPSCSEGGSGGSSASSGPRTC	:	GRSSSKNSNNGTEDSRGPAVRRLRIPDEPPTLPPRDVSKAGSKREVLADIAKRIPVELMREYFNYPLRVSAEAMHISVTTLKRLCRRHGVKRWPHRQISGLNRTLGDLEAQHDAARGEEEIAAVEEELRQLHRRREVIIERAFESDDESTRNKDGAHLSPGVRRKRSGDRGDRGGGGGDSVSSSSEDEGEEEEEEGKGRGGRSSSSGSSGSRSGSSGGPSCSEGGSGGSSASSGPRTC	:	Identified in this study
76	Green microalgae	Nannochloropsis gaditana	Eg_K8YW24	MGCDTGGVKAAASSPAGAVTGTNTTSVDMLASEWLLSLAAGPVHQHPPQKSPRTSTLGSPSGVRAAASSAIGSMSDKASSGAPGPVSSPTAQTKCSRFPLSPSGVHGPLSSASPSTVPSLCSTSPISSSPSFPQASTTMDVGVENEPLKSLRASGAANTASQPSSDGQTTRVRRTRKSRTSPDRIALPSPGTLPASPRSHPGPGLPLARPSLPSDPIDQTDAYGATTTRKEATGRVAPAVERSHGGFSPVPVQEKELQLLQSLQGRRPGCGGGEGGRVTPLQSVGLVRPIQPLKSQPFPTSPPGTKSPRPSASTLASGGSSRSLKSVSLVELRRYFDRPIEDAARALGICSTLLKKICRRYHIKRWPYRQVKSLDRTLECLKVAMTTARASAGQPGHDP…	:	LQSLQGRRPGCGGGEGGRVTPLQSVGLVRPIQPLKSQPFPTSPPGTKSPRPSASTLASGGSSRSLKSVSLVELRRYFDRPIEDAARALGICSTLLKKICRRYHIKRWPYRQVKSLDRTLECLKVAMTTARASAGQPGHDPKEEARLCQQIRVLEARKVELIESSTTLGSVPLAVEGEDSTEGKGRRTEGGAEDGRSFQLPSPAFLAWSEGPSPPHAPLSAPSPIAPWTPVGATTTGGHKRKCSDGVGDGEGSRHRDATPDESTDDTNDVNNKSSGDFGHGLARAPSTTSMLHLMSINSPTFEKPASPALSVPSSVPPSFPSSVPPSFPSSFTTGPPGGYTGASGAISAPLQDSLPPSMPF	:	Identified in this study
